# Supplementary material for: Impact of emergency physician-staffed ambulances on preoperative time course and survival among injured patients requiring emergency surgery or transarterial embolization: A retrospective cohort study at a community emergency department in Japan
Source: PLoS One. 2021 Nov 8;16(11):e0259733. doi: 10.1371/journal.pone.0259733 (PMC8575187; doi:10.1371/journal.pone.0259733)
Supplement: S1 Data — (XLSX) [file pone.0259733.s001.xlsx]

## Sheet: spss
Dispatch of EP-staffed ambulance	Age	Male	Penetrating injury	Admission phase	Type of intervention	ISS	AIS Head or neck	AIS Face	AIS Chest	AIS Abdomen or pelvic contents	AIS Extremities or pelvic girdle	GCS score	SBP	Respiratory rate	RTS	Probability of survival	Charlson Comorbidity Index	Presentation time	Weekends presentation	Off-hours presentation	In-hospital death	Total time to definitive intervention (min)	Prehospital LOS (min)	ED LOS (min)	PS-matched
1	40	0	0	2	1	41	3	0	4	0	4	0	1	0	0	0.01218	0	2	0	1	0	119	29	90
1	70	1	0	1	2	25	0	0	4	0	3	0	1	0	0	0.00623	0	1	0	0	1	85	43	42
1	38	1	0	1	3	25	0	0	0	5	0	0	1	0	0	0.04043	0	1	1	1	1	98	83	15
0	70	1	0	1	1	34	0	0	0	3	5	2	1	3	3.4786	0.07992	0	2	0	1	1	82	53	29	1
0	53	0	1	1	3	10	0	0	0	3	1	3	1	3	4.4154	0.90017	0	2	0	1	0	120	60	60
1	62	0	0	2	1	26	1	0	0	0	5	4	1	3	5.3522	0.489786	0	2	0	1	1	173	44	129	1
1	34	0	0	1	3	38	3	0	1	5	2	0	1	3	1.605	0.06701	0	1	0	0	1	71	46	25
1	68	1	0	1	3	19	3	0	0	3	1	3	1	3	4.4154	0.40195	0	1	1	1	1	124	46	78	1
1	45	1	0	1	1	75	5	1	5	4	5	0	1	3	0.8724	0.00208	0	1	0	0	1	152	65	87
1	22	1	0	1	2	29	0	0	4	2	3	4	1	3	5.3522	0.83671	0	1	0	0	0	318	82	236	1
1	20	1	0	1	1	50	1	1	4	3	5	1	1	3	2.5418	0.0653067	0	3	0	1	0	230	108	122	1
1	42	1	0	3	2	34	4	2	3	0	3	2	1	3	3.4786	0.3686	0	3	0	1	0	319	108	211	1
0	31	0	0	1	1	50	0	0	4	3	5	2	1	4	3.7694	0.184	0	1	0	0	0	102	25	77	1
1	25	0	0	3	1	45	2	0	4	2	5	3	1	4	4.7062	0.447345	0	1	0	0	0	67	28	39	1
1	58	0	0	1	1	25	3	0	0	0	4	3	1	4	4.7062	0.35879	0	1	0	0	0	151	34	117	1
1	58	1	0	3	4	25	3	0	4	0	0	3	1	4	4.7062	0.358793	0	2	0	1	0	182	90	92
1	59	1	0	2	1	57	4	4	4	3	5	0	1	4	1.8958	0.00327	0	2	0	0	0	172	112	60
0	21	0	0	2	1	59	0	0	3	5	5	0	2	2	2.0468	0.0213576	0	3	0	1	1	86	15	71	1
0	72	0	0	2	1	51	5	1	0	0	5	0	2	2	2.0468	0.00597	0	2	0	1	1	105	25	80	1
0	67	1	0	3	1	43	3	0	3	2	5	4	2	2	5.794	0.283978	0	1	1	1	1	102	39	63	1
0	53	1	0	2	3	17	0	0	0	4	1	4	2	3	6.0848	0.962844	0	2	0	1	1	94	18	76	1
0	33	1	0	1	3	25	0	0	0	5	1	3	2	3	5.148	0.8415	0	1	1	1	1	66	23	43	1
0	27	1	0	1	1	50	5	0	3	2	4	2	2	3	4.2112	0.25581	0	3	0	1	0	77	25	52	1
0	37	1	0	3	1	34	0	0	3	4	3	4	2	3	6.0848	0.875354	0	1	0	0	0	126	31	95	1
0	87	0	0	1	1	75	4	0	6	0	0	3	2	3	5.148	0.00829143	0	1	0	0	1	193	37	156	1
0	59	0	0	1	1	50	3	1	4	2	5	4	2	3	6.0848	0.23418	0	1	0	0	0	148	39	109	1
0	63	0	0	1	1	57	1	1	4	4	5	4	2	3	6.0848	0.15155	0	2	0	1	0	240	49	191	1
0	16	0	0	1	1	25	0	0	0	0	5	4	2	3	6.0848	0.93341	0	2	0	1	0	123	54	69	1
0	60	0	0	1	3	66	5	0	4	0	5	0	2	3	2.3376	0.0025	0	1	0	0	1	152	56	96	1
1	78	0	0	3	1	50	3	0	4	3	5	4	2	3	6.0848	0.234177	0	1	1	1	1	119	31	88
1	62	1	1	2	3	43	3	0	5	3	1	0	2	3	2.3376	0.01443	0	1	0	0	0	148	53	95
1	68	0	0	2	3	19	0	1	3	3	1	4	2	3	6.0848	0.767802	0	1	1	1	0	155	54	101	1
1	38	1	0	2	2	19	1	3	0	0	3	4	2	3	6.0848	0.95694	0	1	0	0	0	347	57	290
1	79	1	0	1	3	50	0	0	3	5	4	2	2	3	4.2112	0.04866	0	1	0	0	1	104	64	40	1
1	61	1	0	3	1	34	0	2	4	3	3	3	2	3	5.148	0.2994	0	3	0	1	0	125	67	58	1
1	90	0	0	3	1	50	4	1	3	0	5	4	2	3	6.0848	0.234177	0	2	0	1	0	151	73	78	1
1	60	0	0	2	1	41	0	0	4	0	5	4	2	3	6.0848	0.37903	0	1	0	0	0	120	77	43
1	54	1	0	3	2	20	2	0	0	0	4	4	2	3	6.0848	0.953662	0	1	0	0	0	163	78	85
1	66	1	0	3	2	50	5	0	4	0	3	2	2	3	4.2112	0.0486583	0	2	0	1	0	194	80	114
1	51	1	0	3	2	9	0	0	0	0	3	4	2	3	6.0848	0.979551	0	1	0	0	0	185	105	80
1	43	1	0	1	1	25	0	0	0	0	5	1	2	3	3.2744	0.48952	0	2	0	1	0	159	117	42	1
1	62	1	0	3	1	22	0	2	0	3	3	3	2	3	5.148	0.517855	0	1	0	0	0	172	117	55	1
0	35	1	0	1	2	9	0	0	0	0	3	2	2	4	4.502	0.91361	0	2	1	1	0	120	12	108
0	75	1	0	1	3	9	0	0	0	3	0	4	2	4	6.3756	0.90391	0	1	0	0	0	147	19	128	1
0	42	1	1	1	2	9	3	0	0	0	0	2	2	4	4.502	0.91361	0	1	0	0	0	72	22	50
0	53	1	0	1	3	26	0	0	0	5	1	3	2	4	5.4388	0.87512	0	3	0	1	1	135	24	111	1
0	60	0	0	1	1	26	0	0	0	1	5	4	2	4	6.3756	0.71827	0	1	0	0	0	136	25	111
0	58	1	0	1	2	43	2	1	5	3	3	4	2	4	6.3756	0.40861	0	1	0	0	0	163	26	137	1
0	34	0	0	2	1	25	0	0	3	0	4	4	2	4	6.3756	0.948724	0	3	1	1	0	192	27	165
0	78	0	0	1	1	38	0	0	3	2	5	4	2	4	6.3756	0.50357	0	3	0	1	0	206	27	179	1
0	42	1	0	1	3	19	0	0	3	3	1	4	2	4	6.3756	0.96703	0	2	0	1	0	116	29	87	1
0	20	0	0	1	3	48	4	1	4	4	3	2	2	4	4.502	0.34599	0	2	1	1	1	102	32	70	1
0	55	1	0	1	2	9	0	0	0	0	3	4	2	4	6.3756	0.90391	0	1	1	1	0	115	36	79	1
0	21	1	0	1	3	33	0	0	4	4	1	4	2	4	6.3756	0.90917	0	1	1	1	0	283	37	246
0	53	0	0	1	3	50	3	0	4	5	2	4	2	4	6.3756	0.73064	0	2	1	1	0	150	41	109
0	21	1	0	1	3	36	0	1	4	4	2	4	2	4	6.3756	0.88826	0	2	0	1	0	183	41	142	1
0	25	1	0	1	2	19	3	0	1	0	3	4	2	4	6.3756	0.96703	0	3	1	1	0	222	42	180
0	39	1	0	2	2	25	0	0	4	0	3	4	2	4	6.3756	0.948724	0	1	1	1	0	236	46	190	1
1	82	1	0	1	1	57	4	0	4	0	5	0	2	4	2.6284	0.0065528	0	1	0	0	1	97	19	78	1
1	64	0	0	2	3	41	0	0	4	4	3	4	2	4	6.3756	0.44168	0	1	1	1	0	92	21	71	1
1	36	1	0	2	3	41	1	2	4	4	3	4	2	4	6.3756	0.844104	0	3	1	1	0	173	36	137	1
1	80	0	0	2	2	50	3	0	4	0	5	3	2	4	6.3756	0.142	0	2	0	1	0	286	37	249
1	49	0	0	2	2	9	0	0	0	0	3	4	2	4	6.3756	0.98443	0	2	0	1	0	197	45	152	1
1	79	1	0	2	1	41	4	1	4	0	3	4	2	4	6.3756	0.446177	0	1	0	0	1	155	48	107
1	39	1	0	3	3	25	0	0	0	5	0	4	2	4	6.3756	0.948724	0	1	0	0	0	141	53	88	1
1	56	1	0	1	3	32	0	0	0	4	4	1	2	4	3.5652	0.09911	0	1	0	0	0	136	61	75
1	57	1	0	2	2	35	0	1	5	1	3	3	2	4	5.4388	0.343122	0	2	0	1	0	185	63	122	1
1	48	1	0	3	3	33	1	0	4	4	1	3	2	4	5.4388	0.803671	0	2	1	1	0	197	65	132
1	40	0	0	1	3	35	1	1	3	5	0	4	2	4	6.3756	0.89566	0	1	0	0	1	130	66	64	1
1	82	0	0	3	1	59	5	1	3	2	5	3	2	4	5.4388	0.0763767	0	2	1	1	1	110	68	42
1	89	0	0	3	1	50	3	0	4	0	5	2	2	4	4.502	0.0632389	0	1	0	0	0	170	72	98
1	55	1	0	3	1	50	5	0	4	1	3	0	2	4	2.6284	0.0111656	0	1	1	1	1	170	77	93
1	29	0	0	2	1	41	0	0	0	4	5	4	2	4	6.3756	0.844104	0	3	0	1	0	152	78	74	1
1	31	1	0	1	2	18	0	0	3	0	3	4	2	4	6.3756	0.96939	0	2	0	0	0	232	92	140	1
0	34	1	1	1	2	10	3	0	0	0	1	4	3	2	6.5266	0.985428	0	1	0	0	0	238	44	194	1
0	38	0	0	2	3	42	1	0	4	5	1	4	3	3	6.8174	0.884315	0	2	1	1	0	157	15	142
0	50	1	0	1	1	36	2	2	4	2	4	4	3	3	6.8174	0.92377	0	1	0	0	0	155	22	133	1
0	77	0	0	1	3	36	1	1	4	4	2	3	3	3	5.8806	0.424444	0	2	1	1	1	301	23	278	1
0	76	0	0	3	1	43	3	0	3	2	5	4	3	3	6.8174	0.512979	0	2	1	1	0	104	25	79	1
0	19	0	0	2	1	54	0	2	5	2	5	3	3	3	5.8806	0.55435	0	2	0	1	0	148	30	118	1
0	16	1	0	3	3	50	0	0	4	5	3	3	3	3	5.8806	0.628421	0	1	1	1	0	108	32	76	1
0	77	1	0	3	1	45	2	1	4	0	5	4	3	3	6.8174	0.474603	0	1	0	0	0	137	33	104	1
0	43	1	0	1	1	29	1	1	4	2	3	3	3	3	5.8806	0.89457	0	2	1	1	1	224	53	171
0	68	0	0	1	3	41	0	0	5	4	0	4	3	3	6.8174	0.5512	0	1	1	1	0	175	59	116	1
1	60	1	0	2	2	26	0	0	4	1	3	4	3	3	6.8174	0.795359	0	1	1	1	0	254	28	226	1
1	71	0	0	3	1	57	0	0	4	4	5	4	3	3	6.8174	0.264389	0	1	0	0	0	123	51	72
1	65	0	0	3	3	29	0	0	2	3	4	4	3	3	6.8174	0.75531	0	2	0	1	0	224	88	136
1	27	1	0	1	3	25	0	0	0	4	3	4	3	3	6.8174	0.965761	0	3	1	1	0	227	104	123	1
0	61	0	0	1	2	45	5	0	4	2	2	0	3	4	3.361	0.03228	0	3	1	1	0	460	17	443
0	25	1	1	1	3	9	0	0	0	3	0	4	3	4	7.1082	0.9922	0	2	1	1	0	75	21	54
0	30	1	0	1	2	13	0	0	2	0	3	4	3	4	7.1082	0.98943	0	3	0	1	0	173	25	148
0	24	1	0	1	2	5	0	0	0	1	2	4	3	4	7.1082	0.99425	0	2	1	1	0	101	28	73
0	25	1	0	2	1	26	0	1	0	4	3	2	3	4	5.2346	0.85222	0	3	0	1	0	182	28	154
0	28	1	0	2	1	16	0	0	0	4	0	4	3	4	7.1082	0.986722	0	3	1	1	0	172	29	143
0	57	1	0	1	3	41	3	2	4	4	1	2	3	4	5.2346	0.21331	0	2	0	1	1	115	30	85	1
0	54	0	0	3	1	41	3	3	4	4	3	3	3	4	6.1714	0.816707	0	1	0	0	0	131	34	97	1
0	46	1	0	3	3	41	3	4	4	3	1	4	3	4	7.1082	0.915929	0	3	1	1	0	192	34	158	1
0	52	0	0	1	1	24	2	0	0	2	4	4	3	4	7.1082	0.97573	0	1	0	0	0	96	36	60
0	35	0	0	1	3	19	0	1	3	3	1	4	3	4	7.1082	0.98334	0	2	1	1	0	290	37	253
0	81	0	0	1	2	19	1	1	3	0	3	4	3	4	7.1082	0.89777	0	3	0	1	0	160	38	122	1
0	50	1	0	2	1	29	0	0	3	2	4	4	3	4	7.1082	0.96477	0	1	0	0	0	180	38	142	1
0	37	0	0	1	1	17	0	0	0	1	4	4	3	4	7.1082	0.98568	0	1	0	0	0	112	42	70	1
0	58	1	0	1	3	43	0	0	3	5	3	4	3	4	7.1082	0.58163	0	3	0	1	1	157	47	110	1
0	47	1	0	1	1	26	0	0	0	3	4	4	3	4	7.1082	0.97181	0	1	0	0	0	125	60	65	1
0	50	1	0	1	2	18	3	0	0	0	3	3	3	4	6.1714	0.96305	0	1	0	0	0	188	66	122	1
0	18	1	0	1	3	34	4	0	3	3	3	0	3	4	3.361	0.34288	0	3	1	1	0	223	71	152
1	47	1	0	1	1	41	0	0	4	4	3	4	3	4	7.1082	0.91593	0	3	0	1	0	186	36	150	1
1	51	1	0	2	3	18	0	1	0	4	1	0	3	4	3.361	0.64069	0	2	0	1	0	215	42	173	1
1	23	0	0	2	1	23	0	0	1	3	1	4	3	4	7.1082	0.990918	0	1	1	1	0	155	47	108	1
1	25	1	1	2	3	18	3	0	0	3	0	3	3	4	6.1714	0.96305	0	1	0	0	0	99	50	49	1
1	78	0	0	2	2	27	3	0	3	2	3	4	3	4	7.1082	0.826106	0	2	0	0	0	211	51	160
1	13	0	0	1	1	26	3	1	0	0	4	3	3	4	6.1714	0.93378	0	2	0	1	0	123	70	53	1
1	57	1	0	1	3	19	1	0	0	3	3	4	3	4	7.1082	0.89777	0	1	0	0	0	144	72	72	1
1	71	1	0	1	2	13	2	0	0	0	3	4	3	4	7.1082	0.93299	0	2	0	1	0	245	72	173	1
1	70	1	0	1	3	18	1	0	1	4	0	4	3	4	7.1082	0.90461	0	2	0	1	0	170	79	91	1
1	59	1	0	2	1	22	1	0	3	3	2	4	3	4	7.1082	0.874602	0	1	0	0	0	185	80	105	1
1	37	0	0	3	3	38	1	1	2	3	5	4	3	4	7.1082	0.932054	0	3	1	1	0	228	82	146	1
1	50	1	0	1	4	38	5	0	3	0	2	1	3	4	4.2978	0.48411	0	1	0	0	1	169	84	85	1
1	71	1	1	3	3	19	0	0	3	3	1	4	3	4	7.1082	0.897769	0	2	0	1	0	236	100	136	1
1	20	0	0	2	2	18	0	0	3	0	3	4	3	4	7.1082	0.984552	0	3	0	1	0	288	104	184	1
1	83	1	1	3	2	41	0	0	4	4	3	4	3	4	7.1082	0.618472	0	1	0	0	0	211	117	94
1	91	1	0	3	4	42	5	0	4	0	1	0	4	1	3.2212	0.035451	0	1	0	0	1	217	76	141	1
1	9	0	0	1	2	50	5	1	4	0	3	2	4	2	5.3856	0.51325	0	2	0	0	0	259	38	221	1
1	59	1	0	2	1	29	4	3	0	0	2	0	4	2	3.512	0.11634	0	1	0	0	1	237	72	165
0	67	1	0	1	1	66	5	1	4	0	5	1	4	3	4.7396	0.02418	0	2	0	1	1	93	19	74	1
0	17	1	0	3	2	9	0	0	0	0	3	4	4	3	7.55	0.99487	0	2	0	1	0	128	22	106	1
0	81	0	0	1	2	26	4	1	0	0	3	4	4	3	7.55	0.88663	0	2	0	1	0	201	22	179	1
0	29	0	1	1	1	9	0	0	3	0	0	4	4	3	7.55	0.99487	0	1	0	0	0	122	24	98
0	11	0	0	1	2	14	2	0	1	0	3	4	4	3	7.55	0.99249	0	1	0	0	0	198	25	173
0	23	1	0	2	4	27	5	0	1	1	1	2	4	3	5.6764	0.890608	0	3	1	1	0	238	25	213
0	17	0	0	3	2	16	0	0	0	0	4	4	4	3	7.55	0.99125	0	2	0	1	0	101	26	75
0	72	1	0	1	3	25	4	0	0	3	0	4	4	3	7.55	0.89412	0	1	1	1	0	159	26	133
0	12	0	0	2	1	26	1	0	4	3	1	4	4	3	7.55	0.98133	0	2	0	1	0	154	28	126
0	48	0	0	2	3	20	0	0	2	4	0	4	4	3	7.55	0.988141	0	2	1	1	0	173	30	143
0	1	1	0	2	2	18	1	1	4	0	0	3	4	3	6.6132	0.975452	0	1	0	0	0	226	31	195
0	32	1	1	2	3	35	1	0	3	5	1	4	4	3	7.55	0.963411	0	3	0	1	0	101	35	66
0	56	1	0	1	3	34	4	2	3	3	2	4	4	3	7.55	0.80882	0	1	0	0	0	95	36	59	1
0	23	0	0	1	2	22	0	1	3	2	3	4	4	3	7.55	0.9862	0	1	0	0	0	251	36	215
0	87	0	0	3	3	57	5	2	4	2	4	3	4	3	6.6132	0.228259	0	2	1	1	1	201	39	162	1
0	26	1	0	2	3	34	3	0	4	3	3	4	4	3	7.55	0.966024	0	3	0	1	0	235	39	196	1
0	62	1	0	3	1	45	4	2	5	2	2	2	4	3	5.6764	0.233142	0	1	0	0	0	163	40	123	1
0	47	1	0	1	3	41	0	0	5	4	0	4	4	3	7.55	0.94321	0	1	0	0	1	137	41	96	1
0	14	1	0	3	1	26	0	0	3	4	1	4	4	3	7.55	0.981329	0	1	1	1	0	152	41	111	1
0	56	1	0	1	2	22	2	1	3	0	3	4	4	3	7.55	0.91404	0	1	1	1	0	169	42	127
0	12	0	0	2	2	9	0	0	0	0	3	4	4	3	7.55	0.99487	0	1	0	0	0	174	44	130	1
0	46	1	0	1	3	20	0	0	2	4	0	4	4	3	7.55	0.98814	0	1	0	0	0	138	49	89	1
0	22	0	0	1	2	27	3	0	3	2	3	3	4	3	6.6132	0.95217	0	3	0	1	0	274	49	225
0	36	1	0	3	2	9	0	0	0	0	3	4	4	3	7.55	0.99487	0	2	0	1	0	167	50	117	1
0	40	1	0	2	2	10	0	0	0	1	3	4	4	3	7.55	0.99446	0	1	0	0	0	143	53	90	1
0	46	1	0	1	3	17	1	2	0	3	2	4	4	3	7.55	0.99056	0	3	0	1	1	238	54	184
0	48	0	0	1	3	26	0	0	4	1	3	4	4	3	7.55	0.98133	0	2	1	1	0	170	55	115	1
0	19	1	0	1	2	27	3	2	3	2	3	3	4	3	6.6132	0.95217	0	1	0	0	0	277	55	222	1
0	16	0	0	3	1	29	1	0	4	3	2	4	4	3	7.55	0.976605	0	1	1	1	0	100	58	42	1
0	34	0	0	3	3	12	1	1	2	2	2	4	4	3	7.55	0.99355	0	1	1	1	0	233	59	174	1
0	28	1	0	1	2	14	0	0	0	2	3	4	4	3	7.55	0.99249	0	3	1	1	0	241	60	181
0	81	1	0	2	1	50	4	1	3	2	5	4	4	3	7.55	0.553178	0	2	1	1	1	212	61	151	1
0	47	1	0	3	2	34	3	1	3	4	3	4	4	3	7.55	0.966024	0	2	0	1	0	237	65	172	1
0	51	1	0	3	2	9	0	0	0	0	3	4	4	3	7.55	0.99487	0	1	0	0	0	212	68	144	1
0	25	1	0	3	2	9	0	0	0	0	3	4	4	3	7.55	0.99487	0	1	0	0	0	197	74	123	1
0	30	1	0	3	1	34	1	1	4	3	3	3	4	3	6.6132	0.920814	0	3	0	1	0	177	80	97	1
0	43	1	0	3	1	35	0	1	3	1	5	4	4	3	7.55	0.963411	0	1	0	0	0	161	81	80	1
0	25	0	0	1	1	33	0	2	0	2	5	4	4	3	7.55	0.96846	0	3	1	1	0	158	86	72
0	31	1	0	2	1	45	5	1	4	2	2	3	4	3	6.6132	0.83322	0	2	1	1	0	237	97	140	1
1	18	0	0	2	1	50	1	1	4	3	5	3	4	3	6.6132	0.77288	0	1	1	1	1	161	25	136	1
1	17	0	0	1	3	54	0	2	5	5	2	4	4	3	7.55	0.85955	0	2	0	1	0	292	26	266	1
1	52	1	0	2	3	34	0	0	5	0	3	4	4	3	7.55	0.96602	0	1	0	0	1	88	31	57	1
1	73	0	0	3	2	9	0	0	3	0	0	4	4	3	7.55	0.966507	0	1	0	0	0	647	37	610
1	33	1	0	1	1	26	0	0	4	1	3	4	4	3	7.55	0.98133	0	1	1	1	0	121	39	82	1
1	59	1	0	2	2	25	0	0	4	0	3	4	4	3	7.55	0.89412	0	3	0	1	0	253	42	211	1
1	85	1	0	2	1	59	5	0	3	0	5	4	4	3	7.55	0.382799	0	2	0	1	1	139	43	96	1
1	6	0	0	2	1	43	1	0	3	5	3	4	4	3	7.55	0.934401	0	1	0	0	0	140	43	97	1
1	44	0	0	3	3	26	0	0	4	3	1	4	4	3	7.55	0.981329	0	2	0	1	0	94	50	44	1
1	58	1	0	3	1	17	0	0	0	4	1	4	4	3	7.55	0.939797	0	1	0	0	0	90	51	39
1	49	0	1	1	4	27	5	0	1	0	1	4	4	3	7.55	0.97987	0	1	0	0	0	161	59	102	1
1	19	0	0	3	2	34	3	0	4	0	3	4	4	3	7.55	0.966024	0	2	1	1	0	260	61	199	1
1	71	1	0	3	1	24	0	1	4	2	2	4	4	3	7.55	0.901174	0	1	0	0	0	220	62	158
1	17	0	0	1	2	11	1	0	1	1	3	4	4	3	7.55	0.99402	0	2	0	0	0	217	63	154	1
1	32	1	0	2	2	50	5	2	4	2	3	2	4	3	5.6764	0.581895	0	3	0	1	0	264	64	200	1
1	89	0	1	3	3	17	1	0	4	0	0	4	4	3	7.55	0.939797	0	3	1	1	0	214	65	149	1
1	32	1	0	1	2	4	0	0	0	0	2	4	4	3	7.55	0.9965	0	3	0	1	0	192	68	124	1
1	44	1	0	2	3	26	1	0	3	4	1	4	4	3	7.55	0.981329	0	1	1	1	0	150	75	75	1
1	10	1	0	1	3	57	5	1	4	4	1	1	4	3	4.7396	0.24953	0	1	0	0	1	146	76	70	1
1	47	1	0	2	3	25	0	0	0	5	0	4	4	3	7.55	0.98269	0	1	0	0	0	134	79	55	1
1	53	0	0	1	3	34	1	1	4	3	3	4	4	3	7.55	0.80882	0	1	1	1	0	247	79	168	1
1	47	1	0	2	2	19	0	1	3	0	3	4	4	3	7.55	0.98901	0	1	0	0	0	267	81	186
1	0	1	0	3	4	25	5	0	0	0	0	1	4	3	4.7396	0.795188	0	2	0	1	1	204	83	121	1
1	65	0	0	3	4	26	0	0	4	3	1	4	4	3	7.55	0.886626	0	1	0	0	0	228	83	145
1	25	1	0	3	2	17	0	2	0	2	3	4	4	3	7.55	0.990558	0	2	0	1	0	257	83	174
1	34	1	0	3	1	50	2	0	3	4	5	3	4	3	6.6132	0.77288	0	3	1	1	0	210	85	125	1
1	20	1	0	2	1	57	3	2	4	4	5	4	4	3	7.55	0.82936	0	1	1	1	0	217	90	127	1
1	28	1	0	3	4	22	0	1	3	3	2	3	4	3	6.6132	0.966916	0	1	1	1	0	152	92	60	1
1	25	1	0	3	3	19	0	0	3	3	1	3	4	3	6.6132	0.973544	0	1	0	0	0	158	93	65
1	50	1	0	3	1	21	0	0	4	1	2	4	4	3	7.55	0.987207	0	1	0	0	0	221	94	127	1
1	29	1	0	2	3	54	0	0	5	5	2	4	4	3	7.55	0.85955	0	1	1	1	1	223	96	127	1
1	18	0	0	3	1	18	0	0	1	4	1	4	4	3	7.55	0.989812	0	1	0	0	0	173	100	73	1
1	71	1	0	2	1	45	5	2	4	0	2	3	4	3	6.6132	0.597399	0	1	0	0	0	217	100	117
1	22	1	0	2	2	43	5	0	3	0	3	4	4	3	7.55	0.9344	0	3	0	1	0	263	102	161	1
1	64	1	0	3	1	29	2	2	4	3	2	4	4	3	7.55	0.861324	0	2	0	1	0	182	107	75	1
1	41	1	0	3	2	20	0	2	0	0	4	4	4	3	7.55	0.988141	0	3	0	1	0	280	114	166	1
1	86	1	0	3	1	45	2	0	5	4	1	4	4	3	7.55	0.64509	0	2	0	1	0	185	116	69	1
1	51	0	0	2	3	21	1	0	4	2	1	4	4	3	7.55	0.98721	0	1	0	0	0	312	117	195	1
0	56	1	0	1	2	4	0	0	0	0	2	4	4	4	7.8408	0.98243	0	2	1	1	0	119	7	112
0	22	1	1	1	2	4	0	0	0	0	2	4	4	4	7.8408	0.99735	0	2	0	1	0	115	11	104
0	67	1	1	2	2	4	0	0	0	0	2	4	4	4	7.8408	0.98243	0	1	0	0	0	99	14	85
0	31	1	1	1	2	4	0	0	0	0	2	4	4	4	7.8408	0.99735	0	1	1	1	0	88	15	73
0	13	1	0	1	2	9	0	0	0	0	3	4	4	4	7.8408	0.99611	0	1	0	0	0	160	15	145
0	32	1	0	1	2	4	0	0	0	0	2	4	4	4	7.8408	0.99735	0	1	1	1	0	244	15	229
0	55	1	0	1	2	4	0	0	0	2	0	4	4	4	7.8408	0.98243	0	3	0	1	0	536	15	521
0	13	1	0	1	2	9	0	0	0	0	3	4	4	4	7.8408	0.99611	0	1	0	0	0	151	16	135
0	55	0	0	1	2	41	4	0	4	1	3	2	4	4	5.9672	0.35299	0	2	0	1	0	186	16	170	1
0	51	1	0	1	2	5	0	2	0	0	1	4	4	4	7.8408	0.99713	0	3	1	1	0	196	16	180
0	4	0	1	1	2	4	0	0	0	0	2	4	4	4	7.8408	0.99735	0	1	0	0	0	102	17	85
0	16	1	1	1	2	4	0	0	0	0	2	4	4	4	7.8408	0.99735	0	1	0	0	0	139	17	122
0	41	0	0	1	2	10	0	0	0	1	3	1	4	4	5.0304	0.94192	0	1	1	1	0	155	17	138
0	16	0	0	1	2	9	0	0	0	0	3	4	4	4	7.8408	0.99611	0	1	1	1	0	169	17	152
0	17	1	0	1	2	9	2	1	1	0	2	4	4	4	7.8408	0.99611	0	1	1	1	0	201	17	184
0	57	0	1	1	2	4	0	0	0	0	2	4	4	4	7.8408	0.98243	0	1	1	1	0	123	18	105
0	8	1	0	1	2	10	1	0	0	0	3	4	4	4	7.8408	0.9958	0	1	0	0	0	140	18	122	1
0	19	1	0	1	4	35	5	0	3	0	1	1	4	4	5.0304	0.70392	0	1	0	0	1	153	18	135
0	4	0	0	1	3	57	1	1	4	4	5	4	4	4	7.8408	0.86514	0	2	1	1	1	193	18	175
0	57	1	0	1	2	5	1	0	0	0	2	4	4	4	7.8408	0.98105	0	1	0	0	0	241	18	223
0	29	1	1	1	2	4	0	0	0	0	2	4	4	4	7.8408	0.99735	0	2	0	1	0	103	19	84
0	42	1	1	1	2	4	0	0	0	0	2	4	4	4	7.8408	0.99735	0	2	0	1	0	142	19	123
0	81	1	0	1	2	11	1	1	0	0	3	4	4	4	7.8408	0.97029	0	3	0	1	0	157	19	138
0	16	1	0	1	2	4	0	0	0	0	2	4	4	4	7.8408	0.99735	0	1	0	0	0	337	19	318
0	10	1	0	1	2	10	1	0	0	0	3	4	4	4	7.8408	0.9958	0	1	0	0	0	98	20	78
0	18	1	1	1	2	4	0	0	0	0	2	4	4	4	7.8408	0.99735	0	1	0	0	0	99	20	79
0	64	0	0	1	2	9	0	0	0	0	3	4	4	4	7.8408	0.97442	0	2	0	0	0	114	20	94	1
0	66	1	0	1	2	10	1	0	0	0	3	4	4	4	7.8408	0.97243	0	1	1	1	0	132	20	112
0	56	1	1	2	2	4	0	0	0	0	2	4	4	4	7.8408	0.98243	0	1	0	0	0	132	20	112	1
0	64	1	1	2	2	4	0	0	0	0	2	4	4	4	7.8408	0.98243	0	1	0	0	0	138	20	118
0	17	0	0	2	2	13	2	0	0	0	3	4	4	4	7.8408	0.994717	0	1	0	0	0	210	20	190
0	79	1	0	1	3	34	3	0	3	4	1	3	4	4	6.904	0.69546	0	3	1	1	1	129	21	108
0	54	1	0	1	2	9	0	0	0	0	3	4	4	4	7.8408	0.99611	0	1	1	1	0	148	21	127
0	43	1	0	2	2	4	0	0	0	0	2	4	4	4	7.8408	0.99735	0	1	0	0	0	258	21	237	1
0	34	1	0	1	4	16	4	0	0	0	0	4	4	4	7.8408	0.99336	0	2	1	1	0	271	21	250	1
0	13	1	0	1	2	9	0	0	0	0	3	4	4	4	7.8408	0.99611	0	1	1	1	0	406	21	385	1
0	5	1	0	1	2	11	0	1	0	0	3	4	4	4	7.8408	0.99547	0	1	0	0	0	103	22	81
0	71	1	1	1	2	4	0	0	0	0	2	4	4	4	7.8408	0.98243	0	1	1	1	0	103	22	81
0	7	0	0	1	2	9	0	0	0	0	3	4	4	4	7.8408	0.99611	0	1	0	0	0	112	22	90	1
0	69	1	0	1	2	29	1	0	4	2	3	4	4	4	7.8408	0.89128	0	2	0	0	0	128	22	106
0	17	1	0	1	2	29	2	0	4	0	3	4	4	4	7.8408	0.98217	0	2	0	1	0	145	22	123
0	6	1	0	1	2	9	0	0	0	0	3	4	4	4	7.8408	0.99611	0	1	0	0	0	183	22	161
0	8	1	0	1	2	9	0	0	0	0	3	4	4	4	7.8408	0.99611	0	1	0	0	0	107	23	84	1
0	68	0	0	1	4	29	5	0	0	0	2	1	4	4	5.0304	0.3593	0	2	0	0	1	109	23	86	1
0	2	1	1	1	2	4	0	0	0	0	2	4	4	4	7.8408	0.99735	0	1	0	0	0	177	23	154
0	52	0	0	1	4	25	5	0	0	0	0	4	4	4	7.8408	0.98683	0	1	0	0	0	219	23	196	1
0	28	1	0	1	2	8	0	2	0	0	2	4	4	4	7.8408	0.9964	0	1	1	1	0	220	23	197	1
0	21	1	1	1	2	4	0	0	0	0	2	4	4	4	7.8408	0.99735	0	1	0	0	0	284	23	261
0	18	1	0	1	2	4	0	0	0	0	2	4	4	4	7.8408	0.99735	0	3	1	1	0	101	24	77
0	34	1	0	1	2	9	0	0	0	0	3	4	4	4	7.8408	0.99611	0	2	1	1	0	102	24	78
0	54	1	0	1	2	11	1	1	0	0	3	4	4	4	7.8408	0.99547	0	1	0	0	0	113	24	89
0	57	1	0	2	3	38	0	0	3	5	2	4	4	4	7.8408	0.804187	0	2	0	1	0	116	24	92	1
0	54	0	0	1	2	14	2	0	0	0	3	4	4	4	7.8408	0.9943	0	2	0	1	0	123	24	99	1
0	87	0	0	1	1	50	3	0	4	0	5	4	4	4	7.8408	0.62036	0	2	0	0	1	125	24	101	1
0	5	1	0	1	2	4	0	0	0	0	2	4	4	4	7.8408	0.99735	0	1	0	0	0	134	24	110
0	7	1	0	1	2	13	2	0	0	0	3	4	4	4	7.8408	0.99472	0	1	0	0	0	173	24	149
0	22	1	0	1	4	38	5	0	3	0	2	2	4	4	5.9672	0.82196	0	3	1	1	0	186	24	162	1
0	58	0	0	1	2	9	0	0	0	0	3	4	4	4	7.8408	0.97442	0	1	0	0	0	187	24	163
0	24	1	0	1	2	14	1	2	0	0	3	4	4	4	7.8408	0.9943	0	3	0	1	0	202	24	178
0	19	1	0	1	4	11	3	0	1	0	1	4	4	4	7.8408	0.99547	0	1	0	0	0	212	24	188
0	38	0	0	1	2	9	0	0	0	0	3	4	4	4	7.8408	0.99611	0	1	0	0	0	224	24	200	1
0	51	0	0	2	1	27	1	1	0	0	5	4	4	4	7.8408	0.984673	0	2	0	1	0	287	24	263
0	29	1	0	1	2	9	0	0	0	0	3	4	4	4	7.8408	0.99611	0	2	0	1	0	108	25	83
0	56	1	0	1	2	9	0	0	0	0	3	4	4	4	7.8408	0.97442	0	1	0	0	0	109	25	84	1
0	25	1	0	1	2	9	0	0	0	0	3	4	4	4	7.8408	0.99611	0	3	0	1	0	110	25	85
0	52	0	1	1	2	4	0	0	0	0	2	4	4	4	7.8408	0.99735	0	1	0	0	0	114	25	89
0	77	1	0	1	2	10	0	0	0	0	3	4	4	4	7.8408	0.97243	0	1	1	1	0	122	25	97
0	34	1	1	2	1	16	0	0	0	0	4	4	4	4	7.8408	0.993357	0	1	0	0	0	181	25	156
0	67	1	0	1	2	4	0	0	0	0	2	4	4	4	7.8408	0.98243	0	1	0	0	0	217	25	192
0	41	1	0	1	2	4	0	0	0	0	2	4	4	4	7.8408	0.99735	0	1	0	0	0	221	25	196
0	23	1	0	1	3	5	0	0	0	2	1	4	4	4	7.8408	0.99713	0	1	0	0	0	258	25	233
0	25	0	0	1	2	34	3	2	4	0	3	3	4	4	6.904	0.93883	0	2	0	1	0	284	25	259
0	32	1	0	2	2	9	0	0	0	0	3	4	4	4	7.8408	0.99611	0	1	0	0	0	105	26	79
0	26	1	1	1	2	4	0	0	0	0	2	4	4	4	7.8408	0.99735	0	1	0	0	0	112	26	86
0	28	1	0	1	2	13	2	0	0	0	3	4	4	4	7.8408	0.99472	0	2	0	1	0	139	26	113
0	20	1	1	2	2	4	0	0	0	0	2	4	4	4	7.8408	0.99735	0	2	0	1	0	189	26	163	1
0	48	0	1	1	2	9	0	0	0	0	3	4	4	4	7.8408	0.99611	0	2	0	1	0	201	26	175
0	20	1	0	3	2	14	1	0	0	2	3	4	4	4	7.8408	0.994297	0	3	0	1	0	213	26	187
0	18	1	1	1	2	9	0	0	0	0	3	4	4	4	7.8408	0.99611	0	1	1	1	0	110	27	83
0	14	1	0	1	2	4	0	0	0	0	2	4	4	4	7.8408	0.99735	0	1	1	1	0	133	27	106
0	19	1	0	1	2	4	0	0	0	0	2	4	4	4	7.8408	0.99735	0	1	0	0	0	141	27	114
0	20	1	0	1	2	11	1	1	0	1	3	4	4	4	7.8408	0.99547	0	2	1	1	0	166	27	139
0	23	0	0	1	2	9	0	0	0	0	3	4	4	4	7.8408	0.99611	0	2	0	1	0	167	27	140
0	62	0	0	1	2	9	0	0	0	0	3	4	4	4	7.8408	0.97442	0	2	0	1	0	111	28	83
0	32	1	0	1	2	13	0	0	2	0	3	4	4	4	7.8408	0.99472	0	2	0	1	0	155	28	127	1
0	35	1	0	1	2	19	3	0	0	0	3	3	4	4	6.904	0.97983	0	1	1	1	0	170	28	142
0	17	1	0	1	2	9	0	0	0	0	3	4	4	4	7.8408	0.99611	0	3	0	1	0	171	28	143
0	18	1	0	1	2	5	0	0	0	0	2	4	4	4	7.8408	0.99713	0	3	0	1	0	179	28	151
0	77	1	1	1	2	4	0	0	0	2	0	4	4	4	7.8408	0.98243	0	1	0	0	0	262	28	234	1
0	50	0	0	1	2	6	0	1	0	1	2	4	4	4	7.8408	0.99691	0	1	0	0	0	110	29	81	1
0	23	1	0	1	2	4	0	0	0	0	2	4	4	4	7.8408	0.99735	0	1	0	0	0	122	29	93
0	19	1	0	1	2	4	0	0	0	0	2	4	4	4	7.8408	0.99735	0	1	0	0	0	123	29	94
0	53	1	1	1	2	4	0	0	0	0	2	4	4	4	7.8408	0.99735	0	3	0	1	0	126	29	97
0	19	1	0	2	3	16	0	0	4	0	0	4	4	4	7.8408	0.99611	0	2	0	1	0	169	29	140	1
0	38	1	0	2	2	25	0	0	4	0	3	4	4	4	7.8408	0.98683	0	2	0	1	0	170	29	141	1
0	44	1	1	2	2	4	0	0	0	0	2	4	4	4	7.8408	0.99735	0	1	0	0	0	174	29	145
0	24	1	0	2	2	9	0	0	0	0	3	4	4	4	7.8408	0.996109	0	3	0	1	0	239	29	210
0	40	1	0	2	2	14	1	1	0	2	3	4	4	4	7.8408	0.994297	0	2	0	1	0	312	29	283
0	80	1	0	1	3	29	2	1	4	3	2	4	4	4	7.8408	0.89128	0	1	0	0	0	315	29	286	1
0	43	1	0	1	1	41	2	1	4	3	4	4	4	4	7.8408	0.95637	0	1	0	0	0	372	29	343
0	53	1	1	1	2	4	0	0	0	0	2	4	4	4	7.8408	0.99735	0	1	0	0	0	95	30	65
0	6	0	1	1	2	4	0	0	0	0	2	4	4	4	7.8408	0.99735	0	1	0	0	0	118	30	88
0	39	1	0	1	2	9	0	0	0	0	3	4	4	4	7.8408	0.99611	0	1	0	0	0	129	30	99
0	81	0	0	3	1	66	5	0	4	3	5	2	4	4	5.9672	0.0740609	0	3	0	1	1	139	30	109	1
0	35	0	0	1	2	10	1	0	0	0	3	4	4	4	7.8408	0.9958	0	1	0	0	0	157	30	127
0	71	1	0	1	2	9	0	0	0	0	3	4	4	4	7.8408	0.974416	0	1	0	0	0	158	30	128
0	27	1	0	1	4	26	5	0	0	0	1	2	4	4	5.9672	0.92066	0	2	1	1	0	167	30	137
0	56	1	0	2	3	41	3	1	4	4	0	3	4	4	6.904	0.57155	0	3	0	1	1	249	30	219
0	70	1	0	2	2	34	3	0	4	0	3	4	4	4	7.8408	0.84811	0	1	0	0	0	338	30	308	1
0	7	0	0	1	2	4	0	0	0	0	2	4	4	4	7.8408	0.99735	0	2	0	1	0	111	31	80
0	9	1	0	1	2	9	0	0	0	0	3	4	4	4	7.8408	0.99611	0	1	0	0	0	129	31	98	1
0	13	1	0	2	1	21	0	1	0	4	2	4	4	4	7.8408	0.99028	0	1	0	0	0	150	31	119
0	52	1	1	1	2	4	0	0	0	0	2	4	4	4	7.8408	0.99735	0	1	0	0	0	156	31	125
0	39	0	0	1	2	29	0	1	4	3	2	4	4	4	7.8408	0.98217	0	1	0	0	0	158	31	127	1
0	72	1	0	1	2	9	0	0	0	0	3	4	4	4	7.8408	0.97442	0	1	0	0	0	181	31	150
0	18	1	0	1	2	5	0	0	1	1	2	4	4	4	7.8408	0.99713	0	2	0	1	0	208	31	177	1
0	50	1	0	1	2	10	0	0	1	0	3	4	4	4	7.8408	0.9958	0	1	0	0	0	217	31	186	1
0	32	1	0	1	1	34	2	1	3	3	4	4	4	4	7.8408	0.97404	0	1	0	0	0	99	32	67
0	44	1	1	1	2	9	0	0	0	0	3	4	4	4	7.8408	0.99611	0	2	0	0	0	108	32	76
0	27	0	0	1	3	29	0	2	4	2	3	4	4	4	7.8408	0.98217	0	2	1	1	0	135	32	103
0	0	0	0	3	4	25	5	0	0	0	0	1	4	4	5.0304	0.83672	0	2	0	1	0	141	32	109	1
0	7	1	0	1	2	11	1	1	0	0	3	4	4	4	7.8408	0.99547	0	1	0	0	0	164	32	132
0	25	1	0	1	2	22	2	3	0	0	3	4	4	4	7.8408	0.98951	0	2	0	1	0	169	32	137
0	21	1	0	2	3	29	0	0	3	4	2	4	4	4	7.8408	0.982174	0	1	0	0	0	178	32	146	1
0	76	0	0	1	2	25	4	0	0	0	3	4	4	4	7.8408	0.91767	0	1	0	0	0	188	32	156	1
0	6	1	0	3	4	18	4	0	0	1	1	4	4	4	7.8408	0.992262	0	2	1	1	0	189	32	157
0	74	1	0	1	2	4	0	0	0	0	2	4	4	4	7.8408	0.98243	0	1	0	0	0	200	32	168	1
0	7	1	0	2	2	10	0	1	0	0	3	4	4	4	7.8408	0.9958	0	1	0	0	0	144	33	111	1
0	50	0	1	3	3	10	0	0	1	3	0	4	4	4	7.8408	0.995799	0	2	0	1	0	147	33	114
0	23	1	0	3	2	6	1	0	0	1	2	4	4	4	7.8408	0.996907	0	2	0	1	0	150	33	117	1
0	59	0	0	3	1	19	0	0	3	3	1	4	4	4	7.8408	0.946439	0	1	1	1	0	173	33	140	1
0	89	1	0	3	2	4	0	0	0	0	2	4	4	4	7.8408	0.982431	0	2	0	1	0	192	33	159	1
0	26	1	0	1	2	17	0	0	0	2	3	4	4	4	7.8408	0.99283	0	2	0	1	0	197	33	164	1
0	22	1	0	1	2	29	0	1	4	2	3	4	4	4	7.8408	0.98217	0	3	0	1	0	210	33	177
0	10	1	0	1	2	41	4	0	4	2	3	3	4	4	6.904	0.89965	0	2	0	1	0	218	33	185
0	65	1	0	1	2	4	0	0	0	0	2	4	4	4	7.8408	0.98243	0	1	1	1	0	228	33	195
0	52	1	0	1	2	11	0	0	1	1	3	4	4	4	7.8408	0.99547	0	2	1	1	0	231	33	198
0	22	1	0	2	2	9	0	0	0	0	3	4	4	4	7.8408	0.996109	0	1	0	0	0	489	33	456	1
0	38	1	0	2	3	16	0	0	0	4	0	4	4	4	7.8408	0.99336	0	2	1	1	0	146	34	112	1
0	21	1	1	3	2	4	0	0	0	0	2	4	4	4	7.8408	0.997346	0	1	0	0	0	160	34	126
0	84	1	0	1	2	13	0	0	0	2	3	4	4	4	7.8408	0.96553	0	2	0	0	0	175	34	141
0	48	0	0	1	2	4	0	0	0	0	2	4	4	4	7.8408	0.99735	0	1	1	1	0	208	34	174
0	24	1	0	1	2	9	0	0	0	0	3	4	4	4	7.8408	0.99611	0	1	0	0	0	131	35	96
0	59	1	0	1	2	11	1	0	0	0	3	4	4	4	7.8408	0.97029	0	1	0	0	0	146	35	111
0	20	1	0	1	2	4	0	0	0	0	0	4	4	4	7.8408	0.99735	0	2	0	0	0	162	35	127
0	41	1	0	1	2	14	2	0	0	0	3	4	4	4	7.8408	0.9943	0	1	1	1	0	170	35	135	1
0	44	1	1	1	2	4	0	0	0	0	2	4	4	4	7.8408	0.99735	0	1	0	0	0	190	35	155
0	24	1	1	1	2	4	0	0	0	0	2	4	4	4	7.8408	0.99735	0	1	0	0	0	205	35	170
0	48	1	0	2	2	25	0	0	4	0	3	4	4	4	7.8408	0.986827	0	1	1	1	0	320	35	285	1
0	67	1	0	1	2	4	0	0	0	0	2	4	4	4	7.8408	0.98243	0	1	0	0	0	105	36	69	1
0	55	1	0	1	2	9	0	0	0	0	3	4	4	4	7.8408	0.97442	0	1	0	0	0	126	36	90
0	26	1	1	1	3	19	1	0	3	3	1	4	4	4	7.8408	0.99165	0	3	0	1	0	129	36	93
0	74	0	0	1	2	9	0	0	0	0	3	4	4	4	7.8408	0.97442	0	1	1	1	0	141	36	105
0	6	0	0	2	2	9	0	0	0	0	3	4	4	4	7.8408	0.99611	0	1	1	1	0	141	36	105
0	19	0	0	1	2	10	0	1	0	0	3	4	4	4	7.8408	0.9958	0	3	1	1	0	164	36	128
0	56	1	1	2	2	4	0	0	0	0	2	4	4	4	7.8408	0.98243	0	1	1	1	0	164	36	128
0	56	1	0	1	2	18	0	0	3	0	3	4	4	4	7.8408	0.9502	0	1	0	0	0	165	36	129
0	45	1	1	3	2	4	0	0	0	0	2	4	4	4	7.8408	0.997346	0	1	1	1	0	191	36	155
0	62	1	0	2	2	9	0	0	0	0	3	4	4	4	7.8408	0.97442	0	1	0	0	0	208	36	172	1
0	37	0	0	2	2	9	0	0	0	0	3	4	4	4	7.8408	0.99611	0	1	0	0	0	305	36	269
0	64	0	0	2	2	10	1	0	0	0	3	4	4	4	7.8408	0.97243	0	2	1	1	0	146	37	109	1
0	27	0	0	1	2	9	0	0	0	0	3	4	4	4	7.8408	0.99611	0	2	0	1	0	164	37	127
0	24	1	0	1	2	10	0	1	0	0	3	4	4	4	7.8408	0.9958	0	3	0	1	0	175	37	138	1
0	33	0	0	2	2	9	0	0	0	0	3	4	4	4	7.8408	0.99611	0	2	0	1	0	177	37	140	1
0	17	0	0	1	2	11	1	0	0	1	3	4	4	4	7.8408	0.99547	0	2	0	1	0	183	37	146
0	75	1	1	2	2	4	0	0	0	0	2	4	4	4	7.8408	0.98243	0	1	0	0	0	186	37	149
0	61	1	0	2	1	9	0	0	0	0	3	4	4	4	7.8408	0.974416	0	1	0	0	0	187	37	150
0	20	1	1	1	2	4	0	0	0	0	2	4	4	4	7.8408	0.99735	0	1	1	1	0	195	37	158
0	60	0	1	2	2	4	0	0	0	0	2	4	4	4	7.8408	0.982423	0	1	0	0	0	197	37	160
0	60	1	0	1	3	17	0	2	0	3	2	4	4	4	7.8408	0.95371	0	2	1	1	0	210	37	173
0	55	1	0	1	2	9	1	1	2	0	2	4	4	4	7.8408	0.97442	0	1	0	0	0	265	37	228
0	74	1	1	1	2	6	2	1	0	0	1	4	4	4	7.8408	0.97957	0	2	0	0	0	108	38	70
0	72	1	0	3	2	16	0	0	0	0	4	4	4	4	7.8408	0.956987	0	1	0	0	0	111	38	73	1
0	37	1	0	3	1	20	0	0	0	2	4	4	4	4	7.8408	0.990989	0	3	0	1	0	113	38	75	1
0	51	0	0	1	2	4	0	0	0	0	2	4	4	4	7.8408	0.99735	0	1	0	0	0	114	38	76
0	47	1	1	3	3	5	1	0	1	2	1	4	4	4	7.8408	0.997135	0	1	1	1	0	170	38	132	1
0	40	1	1	1	2	9	0	0	0	0	3	4	4	4	7.8408	0.996109	0	3	0	1	0	205	38	167
0	7	1	0	3	2	10	0	1	0	0	3	4	4	4	7.8408	0.995799	0	3	0	1	0	211	38	173
0	12	1	0	3	2	11	1	1	0	0	3	4	4	4	7.8408	0.995465	0	2	0	1	0	309	38	271	1
0	68	0	0	1	2	17	0	0	3	2	2	4	4	4	7.8408	0.95371	0	1	0	0	0	325	38	287
0	18	1	0	1	3	33	1	1	5	2	2	4	4	4	7.8408	0.97592	0	3	1	1	0	325	38	287
0	40	1	1	3	3	9	0	0	0	3	0	4	4	4	7.8408	0.996109	0	2	1	1	0	115	39	76
0	78	1	1	1	2	4	0	0	0	0	2	4	4	4	7.8408	0.98243	0	1	1	1	0	116	39	77
0	27	1	1	1	2	4	0	0	0	0	2	4	4	4	7.8408	0.99735	0	1	1	1	0	125	39	86
0	55	1	0	1	3	17	0	0	0	4	1	4	4	4	7.8408	0.95371	0	3	0	1	0	165	39	126
0	48	1	0	3	1	22	0	0	3	3	2	4	4	4	7.8408	0.989509	0	1	0	0	0	166	39	127	1
0	25	1	1	1	2	4	0	0	0	0	2	4	4	4	7.8408	0.99735	0	1	1	1	0	237	39	198
0	46	1	0	1	2	5	0	1	0	0	2	4	4	4	7.8408	0.99713	0	2	1	1	0	245	39	206
0	28	0	0	2	1	17	0	1	0	4	0	4	4	4	7.8408	0.99283	0	1	0	0	0	265	39	226	1
0	56	0	0	2	2	4	0	0	0	0	2	4	4	4	7.8408	0.98243	0	1	0	0	0	281	39	242
0	9	1	0	3	2	9	0	0	0	0	3	4	4	4	7.8408	0.996109	0	1	0	0	0	145	40	105	1
0	28	1	0	1	1	16	0	0	0	0	4	4	4	4	7.8408	0.99336	0	1	1	1	0	158	40	118
0	48	1	0	3	4	26	5	0	0	0	1	2	4	4	5.9672	0.920657	0	1	1	1	0	160	40	120	1
0	7	1	0	2	2	9	0	0	0	0	3	4	4	4	7.8408	0.99611	0	1	1	1	0	160	40	120
0	67	1	0	1	3	30	1	0	0	2	5	4	4	4	7.8408	0.88361	0	2	0	1	0	172	40	132
0	51	1	0	1	2	9	0	0	0	0	3	4	4	4	7.8408	0.99611	0	1	0	0	0	182	40	142
0	8	1	0	1	2	5	0	0	0	0	2	4	4	4	7.8408	0.99713	0	1	1	1	0	198	40	158
0	54	1	0	2	2	4	0	0	0	0	2	4	4	4	7.8408	0.99735	0	1	0	0	0	409	40	369	1
0	56	1	1	1	3	4	0	0	0	2	0	4	4	4	7.8408	0.98243	0	1	0	0	0	96	41	55
0	62	1	1	2	1	9	0	0	0	3	0	4	4	4	7.8408	0.97442	0	2	0	1	0	104	41	63	1
0	62	1	1	1	2	9	0	0	0	0	3	4	4	4	7.8408	0.97442	0	1	0	0	0	112	41	71
0	88	0	0	2	1	35	1	0	3	0	5	4	4	4	7.8408	0.83795	0	1	0	0	1	122	41	81	1
0	23	1	0	3	1	18	0	0	3	3	0	4	4	4	7.8408	0.992262	0	3	0	1	0	133	41	92
0	35	1	0	1	2	11	1	0	1	1	3	4	4	4	7.8408	0.99547	0	2	1	1	0	148	41	107
0	24	1	0	1	2	9	0	0	0	0	3	4	4	4	7.8408	0.99611	0	1	0	0	0	168	41	127
0	67	1	0	2	2	27	3	1	3	0	3	4	4	4	7.8408	0.905293	0	1	1	1	0	179	41	138	1
0	61	1	0	1	2	5	1	0	0	0	2	4	4	4	7.8408	0.98105	0	3	0	1	0	186	41	145	1
0	25	1	0	3	2	9	0	0	0	0	3	4	4	4	7.8408	0.996109	0	1	0	0	0	237	41	196	1
0	14	1	0	2	2	10	1	3	0	0	0	4	4	4	7.8408	0.9958	0	1	1	1	0	257	41	216	1
0	20	1	0	1	2	4	0	0	0	0	2	4	4	4	7.8408	0.99735	0	1	0	0	0	426	41	385
0	23	1	0	1	2	9	0	0	0	0	3	4	4	4	7.8408	0.99611	0	1	1	1	0	109	42	67
0	47	1	1	3	2	1	0	0	0	0	1	4	4	4	7.8408	0.997891	0	1	0	0	0	131	42	89
0	20	0	0	2	2	29	0	0	4	2	3	4	4	4	7.8408	0.98217	0	2	0	1	0	207	42	165	1
0	65	1	0	1	2	10	0	0	0	0	3	4	4	4	7.8408	0.97243	0	1	1	1	0	239	42	197
0	37	1	0	1	2	4	0	0	0	0	2	4	4	4	7.8408	0.99735	0	3	0	1	0	312	42	270
0	79	0	1	1	2	10	0	0	0	0	3	4	4	4	7.8408	0.97243	0	1	0	0	0	136	43	93
0	58	0	0	1	2	21	1	1	4	0	2	4	4	4	7.8408	0.9381	0	1	1	1	0	147	43	104	1
0	15	1	0	3	2	10	1	1	0	0	3	4	4	4	7.8408	0.995799	0	3	0	1	0	211	43	168	1
0	2	0	1	3	2	4	0	0	0	0	2	4	4	4	7.8408	0.997346	0	2	0	1	0	213	43	170	1
0	84	1	0	1	2	10	0	0	1	0	3	4	4	4	7.8408	0.97243	0	1	1	1	0	244	43	201
0	85	0	0	1	2	22	0	3	3	2	2	4	4	4	7.8408	0.93348	0	1	1	1	0	280	43	237
0	86	0	0	1	2	18	3	0	0	0	3	2	4	4	5.9672	0.761424	0	3	1	1	0	284	43	241
0	66	1	1	2	2	4	0	0	0	0	2	4	4	4	7.8408	0.98243	0	1	0	0	0	295	43	252
0	58	1	0	1	4	25	5	0	0	0	0	1	4	4	5.0304	0.43262	0	1	0	0	1	128	44	84
0	6	1	1	1	2	1	0	0	0	0	1	4	4	4	7.8408	0.99789	0	1	1	1	0	134	44	90
0	3	1	1	2	2	9	0	0	0	0	3	4	4	4	7.8408	0.99611	0	1	0	0	0	142	44	98	1
0	59	1	0	1	2	4	0	0	0	0	2	4	4	4	7.8408	0.98243	0	1	0	0	0	151	44	107
0	20	1	0	3	2	5	0	0	0	0	1	4	4	4	7.8408	0.997135	0	1	0	0	0	166	44	122
0	28	1	0	1	2	9	0	0	0	0	3	4	4	4	7.8408	0.99611	0	1	0	0	0	177	44	133	1
0	28	1	0	1	2	4	0	0	0	0	2	4	4	4	7.8408	0.99735	0	1	0	0	0	232	44	188	1
0	42	1	0	1	2	19	3	1	0	0	3	4	4	4	7.8408	0.99165	0	3	1	1	0	251	44	207
0	20	1	0	1	2	10	0	1	0	0	3	4	4	4	7.8408	0.9958	0	2	0	1	0	156	45	111	1
0	6	1	0	1	2	17	1	1	3	2	1	4	4	4	7.8408	0.99283	0	1	1	1	0	160	45	115
0	19	1	0	2	2	34	4	0	3	0	3	4	4	4	7.8408	0.97404	0	3	1	1	0	184	45	139
0	34	1	0	2	2	9	0	0	0	0	3	4	4	4	7.8408	0.99611	0	1	0	0	0	212	45	167	1
0	74	1	0	2	3	10	0	0	1	3	0	4	4	4	7.8408	0.97243	0	2	0	1	1	231	45	186
0	34	1	1	3	3	9	0	0	0	3	0	4	4	4	7.8408	0.996109	0	2	1	1	0	128	46	82
0	20	1	0	2	2	13	0	0	3	0	2	4	4	4	7.8408	0.994717	0	3	1	1	0	159	46	113
0	53	1	0	3	2	9	0	0	0	0	3	4	4	4	7.8408	0.996109	0	1	0	0	0	186	46	140	1
0	4	0	0	3	1	36	0	2	4	4	0	4	4	4	7.8408	0.969865	0	2	0	1	0	202	46	156
0	55	1	0	1	3	22	2	0	3	3	0	4	4	4	7.8408	0.93348	0	1	0	0	0	220	46	174	1
0	61	0	0	1	2	22	0	1	3	2	3	4	4	4	7.8408	0.93348	0	1	0	0	0	228	46	182
0	19	1	0	1	3	14	0	1	0	3	2	4	4	4	7.8404	0.994297	0	1	0	0	0	231	46	185
0	22	1	1	1	2	4	0	0	0	0	2	4	4	4	7.8408	0.99735	0	1	1	1	0	345	46	299
0	73	1	0	2	1	16	0	0	0	0	4	4	4	4	7.8408	0.956987	0	1	0	0	0	144	47	97
0	56	1	0	1	3	10	0	0	0	3	1	4	4	4	7.8408	0.97243	0	1	0	0	0	145	47	98
0	25	1	0	1	2	4	0	0	0	0	2	4	4	4	7.8408	0.99735	0	1	1	1	0	155	47	108
0	58	1	1	2	2	4	0	0	0	0	2	4	4	4	7.8408	0.98243	0	1	0	0	0	157	47	110	1
0	20	1	0	1	2	9	0	0	0	0	3	4	4	4	7.8408	0.99611	0	3	0	1	0	164	47	117
0	55	0	0	2	2	9	0	0	0	0	3	4	4	4	7.8408	0.97442	0	2	0	0	0	169	47	122	1
0	53	1	0	1	2	5	1	0	0	0	2	4	4	4	7.8408	0.99713	0	2	0	0	0	173	47	126
0	11	1	0	2	2	9	0	0	0	0	3	4	4	4	7.8408	0.99611	0	1	0	0	0	178	47	131
0	60	1	0	1	2	6	1	2	0	0	1	4	4	4	7.8408	0.97957	0	3	1	1	0	181	47	134
0	40	1	0	1	2	4	0	3	0	0	0	4	4	4	7.8408	0.99735	0	1	0	0	0	220	47	173
0	18	1	0	1	2	11	1	0	1	0	3	4	4	4	7.8408	0.99547	0	2	0	1	0	246	47	199	1
0	76	0	0	1	2	6	1	1	2	0	1	4	4	4	7.8408	0.97957	0	1	0	0	0	281	47	234
0	15	1	0	3	2	11	1	1	0	0	3	4	4	4	7.8408	0.995465	0	3	1	1	0	133	48	85
0	50	1	0	2	2	4	0	0	0	0	2	4	4	4	7.8408	0.99735	0	1	1	1	0	139	48	91
0	70	1	0	3	1	34	1	1	4	3	3	4	4	4	7.8408	0.848112	0	2	1	1	0	143	48	95	1
0	25	1	0	3	3	20	0	0	0	4	2	4	4	4	7.8408	0.990989	0	3	0	1	0	176	48	128	1
0	35	1	1	2	2	4	0	0	0	0	2	4	4	4	7.8408	0.99735	0	1	0	0	0	178	48	130
0	51	1	0	1	2	4	0	0	0	0	2	4	4	4	7.8408	0.99735	0	1	1	1	0	215	48	167
0	43	1	0	2	2	4	0	0	0	0	2	4	4	4	7.8408	0.99735	0	1	0	0	0	224	48	176	1
0	52	1	1	2	2	4	0	0	0	0	2	4	4	4	7.8408	0.99735	0	1	1	1	0	231	48	183
0	67	1	0	3	2	9	0	0	0	0	3	4	4	4	7.8408	0.974416	0	1	0	0	0	293	48	245	1
0	27	1	0	2	2	9	0	0	0	0	3	4	4	4	7.8408	0.99611	0	2	1	1	0	126	49	77
0	20	1	0	1	2	11	1	1	1	0	3	4	4	4	7.8408	0.99547	0	1	0	0	0	152	49	103
0	64	1	1	3	2	4	0	0	0	0	2	4	4	4	7.8408	0.982431	0	1	0	0	0	203	49	154	1
0	67	1	0	3	2	45	0	0	4	2	5	4	4	4	7.8408	0.705799	0	1	0	0	0	243	49	194	1
0	12	1	0	2	2	10	0	1	0	0	3	4	4	4	7.8408	0.9958	0	1	0	0	0	299	49	250	1
0	71	1	0	1	2	4	0	0	0	0	2	4	4	4	7.8408	0.98243	0	1	0	0	0	148	50	98
0	65	1	0	2	4	30	5	0	1	2	0	3	4	4	6.904	0.75639	0	1	0	0	1	171	50	121	1
0	21	1	0	1	2	19	0	1	3	0	3	4	4	4	7.8408	0.99165	0	3	0	1	0	195	50	145	1
0	39	0	1	2	2	4	0	0	0	0	2	4	4	4	7.8408	0.99735	0	1	0	0	0	261	50	211
0	58	0	0	1	1	38	0	2	3	0	5	4	4	4	7.8408	0.80419	0	3	1	1	0	355	50	305
0	50	1	0	1	2	4	0	0	0	0	2	4	4	4	7.8408	0.99735	0	2	1	1	0	138	51	87
0	48	1	1	1	2	4	0	0	0	0	2	4	4	4	7.8408	0.99735	0	1	0	0	0	154	51	103
0	59	1	0	1	2	4	0	0	0	0	2	4	4	4	7.8408	0.98243	0	1	0	0	0	155	51	104
0	21	0	0	2	2	9	0	0	0	0	3	4	4	4	7.8408	0.99611	0	3	0	1	0	177	51	126
0	52	1	0	3	2	9	0	0	0	0	3	4	4	4	7.8408	0.996109	0	1	1	1	0	178	51	127	1
0	41	1	0	1	3	25	0	0	3	4	0	4	4	4	7.8408	0.98683	0	2	0	1	0	181	51	130
0	16	1	0	1	2	34	4	3	3	0	0	4	4	4	7.8408	0.97404	0	2	0	1	0	188	51	137	1
0	62	1	0	2	2	9	0	0	0	0	3	4	4	4	7.8408	0.974416	0	1	0	0	0	189	51	138
0	16	0	0	3	2	9	0	0	0	0	3	4	4	4	7.8408	0.996109	0	2	0	1	0	193	51	142
0	67	1	0	3	2	9	0	0	0	0	3	4	4	4	7.8408	0.974416	0	3	1	1	0	210	51	159
0	64	0	0	2	2	13	0	0	3	2	0	4	4	4	7.8408	0.965533	0	3	1	1	0	298	51	247
0	35	1	0	1	2	16	0	0	0	0	4	3	4	4	6.904	0.98391	0	1	1	1	0	103	52	51
0	23	1	1	3	2	2	0	1	0	0	1	4	4	4	7.8408	0.997723	0	2	0	1	0	137	52	85
0	18	1	0	1	2	4	0	0	0	0	2	4	4	4	7.8408	0.99735	0	2	1	1	0	189	52	137
0	53	1	1	1	2	9	0	0	0	0	3	4	4	4	7.8408	0.99611	0	1	0	0	0	195	52	143
0	28	0	0	1	2	5	1	0	0	0	2	4	4	4	7.8408	0.99713	0	2	0	1	0	217	52	165
0	45	1	0	3	1	57	0	0	4	4	5	4	4	4	7.8408	0.865142	0	1	0	0	0	263	52	211	1
0	7	0	0	1	2	14	1	1	3	2	1	4	4	4	7.8408	0.9943	0	1	1	1	0	307	52	255
0	7	1	0	1	2	4	0	0	0	0	2	4	4	4	7.8408	0.99735	0	1	0	0	0	124	53	71
0	14	1	0	1	3	9	0	0	0	3	0	4	4	4	7.8408	0.99611	0	2	0	0	0	125	53	72
0	22	1	0	1	1	26	0	0	1	0	5	4	4	4	7.8408	0.98579	0	3	0	1	0	133	53	80
0	3	1	0	1	4	25	5	0	0	0	0	3	4	4	6.904	0.96839	0	1	1	1	0	144	53	91
0	35	1	1	1	2	4	0	0	0	0	2	4	4	4	7.8408	0.99735	0	1	0	0	0	145	53	92
0	50	1	0	3	3	14	0	0	2	3	1	4	4	4	7.8408	0.994297	0	3	0	1	0	181	53	128	1
0	20	1	0	3	2	9	1	0	0	2	2	4	4	4	7.8408	0.996109	0	2	1	1	0	201	53	148
0	39	1	0	2	1	36	0	0	4	4	2	4	4	4	7.8408	0.96987	0	3	0	1	0	131	54	77
0	59	1	0	3	2	10	0	1	0	0	3	4	4	4	7.8408	0.97243	0	3	1	1	0	189	54	135	1
0	42	1	0	3	2	9	0	0	0	0	3	4	4	4	7.8408	0.996109	0	1	0	0	0	191	54	137	1
0	44	1	0	1	2	9	0	0	0	0	3	4	4	4	7.8408	0.99611	0	1	0	0	0	195	54	141	1
0	44	0	0	1	2	29	1	0	4	2	3	4	4	4	7.8408	0.98217	0	1	0	0	0	224	54	170
0	50	0	0	1	2	9	0	0	0	0	3	4	4	4	7.8408	0.99611	0	1	0	0	0	120	55	65	1
0	75	1	0	2	2	4	0	0	0	0	2	4	4	4	7.8408	0.98243	0	1	1	1	0	153	55	98
0	59	1	0	2	2	9	0	0	0	0	3	4	4	4	7.8408	0.97442	0	1	0	0	0	157	55	102	1
0	48	1	0	1	2	4	0	0	0	0	2	4	4	4	7.8408	0.99735	0	3	0	1	0	182	55	127
0	53	1	0	2	2	9	0	0	0	0	3	4	4	4	7.8408	0.99611	0	1	0	0	0	203	55	148	1
0	73	1	0	2	1	45	5	0	2	0	4	4	4	4	7.8408	0.7058	0	2	0	1	0	222	55	167	1
0	40	1	1	1	2	4	0	0	0	0	2	4	4	4	7.8408	0.99735	0	2	0	1	0	298	55	243
0	41	1	0	1	2	9	0	0	0	0	3	4	4	4	7.8408	0.99611	0	1	0	0	0	135	56	79
0	65	1	0	1	2	4	0	0	0	0	2	4	4	4	7.8408	0.98243	0	2	0	1	0	139	56	83
0	46	1	0	1	2	9	0	0	0	0	3	4	4	4	7.8408	0.99611	0	2	0	1	0	172	56	116	1
0	76	0	1	1	2	9	0	0	0	0	3	4	4	4	7.8408	0.97442	0	1	1	1	0	179	56	123
0	16	0	0	1	2	27	3	3	0	0	3	4	4	4	7.8408	0.98467	0	1	0	0	0	207	56	151	1
0	36	1	0	1	2	10	0	0	1	0	3	4	4	4	7.8408	0.9958	0	3	1	1	0	207	56	151
0	79	1	0	1	3	25	0	0	3	4	0	4	4	4	7.8408	0.91767	0	3	0	1	0	296	56	240	1
0	23	0	0	3	1	30	0	1	0	5	2	4	4	4	7.8408	0.980778	0	1	1	1	0	137	57	80
0	21	1	0	3	1	21	1	0	4	2	0	4	4	4	7.8408	0.990277	0	1	0	0	0	145	57	88	1
0	36	1	0	1	2	9	0	0	0	0	3	4	4	4	7.8408	0.99611	0	1	1	1	0	232	57	175
0	93	1	0	2	1	25	0	0	0	0	5	4	4	4	7.8408	0.91767	0	2	1	1	0	287	57	230
0	50	0	0	2	3	10	0	0	0	3	1	4	4	4	7.8408	0.9958	0	1	0	0	0	154	58	96	1
0	7	1	0	3	1	16	0	0	0	4	0	4	4	4	7.8408	0.993357	0	2	0	1	0	157	58	99	1
0	51	1	0	2	3	13	0	0	0	3	2	4	4	4	7.8408	0.99472	0	1	0	0	0	173	58	115	1
0	16	1	0	1	2	9	0	0	0	0	3	4	4	4	7.8408	0.99611	0	2	0	1	0	175	58	117	1
0	48	1	0	2	2	5	0	0	1	0	2	4	4	4	7.8408	0.99713	0	1	0	0	0	176	58	118	1
0	11	1	0	1	2	24	4	2	0	0	2	2	4	4	5.9672	0.93118	0	2	1	1	0	198	58	140
0	73	1	0	1	2	5	0	0	0	1	2	4	4	4	7.8408	0.98105	0	2	0	0	0	221	58	163
0	52	0	0	1	2	9	0	0	0	0	3	4	4	4	7.8408	0.99611	0	2	0	1	0	230	58	172
0	57	1	0	1	2	10	0	0	1	0	3	4	4	4	7.8408	0.97243	0	3	0	1	0	280	58	222
0	21	1	1	3	2	4	0	0	0	0	2	4	4	4	7.8408	0.997346	0	1	0	0	0	123	59	64	1
0	41	1	1	2	2	4	0	0	0	0	2	4	4	4	7.8408	0.99735	0	1	0	0	0	157	59	98
0	34	1	0	3	2	1	0	0	0	0	1	4	4	4	7.8408	0.997891	0	1	0	0	0	170	59	111	1
0	38	1	0	1	3	29	0	2	3	4	2	4	4	4	7.8408	0.98217	0	3	1	1	0	173	59	114	1
0	40	0	1	3	2	9	0	0	0	0	3	4	4	4	7.8408	0.996109	0	1	0	0	0	181	59	122
0	19	1	1	1	2	1	0	0	0	0	1	4	4	4	7.8408	0.99789	0	1	1	1	0	203	59	144
0	60	1	1	3	2	4	0	0	0	0	2	4	4	4	7.8408	0.982431	0	1	0	0	0	209	59	150
0	20	1	0	2	2	34	4	3	1	0	3	4	4	4	7.8408	0.974045	0	2	0	1	0	408	59	349	1
0	54	1	1	2	2	4	0	0	0	0	2	4	4	4	7.8408	0.99735	0	1	0	0	0	154	60	94
0	24	1	0	1	2	13	0	0	0	0	3	4	4	4	7.8408	0.99472	0	2	1	1	0	171	60	111
0	30	1	0	1	2	10	0	0	0	1	3	4	4	4	7.8408	0.9958	0	3	0	1	0	200	60	140
0	8	1	0	1	2	13	3	0	0	0	2	4	4	4	7.8408	0.99472	0	2	1	1	0	203	60	143
0	25	0	0	3	1	34	0	0	3	0	5	4	4	4	7.8408	0.974045	0	3	1	1	0	225	60	165
0	51	0	0	3	4	25	5	0	0	0	0	4	4	4	7.8408	0.986827	0	2	1	1	0	144	61	83	1
0	58	1	1	3	2	1	0	0	0	0	1	4	4	4	7.8408	0.985996	0	1	0	0	0	155	61	94
0	33	0	0	3	2	14	0	0	0	1	3	4	4	4	7.8408	0.994297	0	2	0	1	0	177	61	116	1
0	79	1	0	1	2	9	0	0	0	0	3	4	4	4	7.8408	0.97442	0	1	0	0	0	178	61	117	1
0	20	1	0	3	2	4	0	0	0	0	2	4	4	4	7.8408	0.997346	0	1	0	0	0	240	61	179	1
0	20	0	0	2	2	9	0	0	0	0	3	4	4	4	7.8408	0.99611	0	1	0	0	0	247	61	186
0	6	1	0	3	1	20	0	0	0	4	2	4	4	4	7.8408	0.990989	0	3	0	1	0	248	61	187	1
0	44	1	1	3	3	9	0	0	0	3	0	4	4	4	7.8408	0.996109	0	1	1	1	0	273	61	212	1
0	81	0	1	3	2	9	0	0	0	0	3	4	4	4	7.8408	0.974416	0	1	0	0	0	374	61	313
0	38	1	0	1	2	22	3	2	0	0	3	4	4	4	7.8408	0.98951	0	3	0	1	0	186	62	124
0	46	0	0	1	2	26	3	0	0	0	4	4	4	4	7.8408	0.98579	0	2	0	1	0	209	62	147	1
0	2	0	0	1	2	1	0	1	0	0	0	4	4	4	7.8408	0.99789	0	2	1	1	0	236	62	174
0	1	0	0	2	2	9	0	0	0	0	3	4	4	4	7.8408	0.99611	0	1	0	0	0	388	62	326
0	18	1	0	3	3	10	0	1	0	3	1	4	4	4	7.8408	0.995799	0	3	1	1	0	150	65	85	1
0	80	1	0	2	1	18	0	0	3	3	0	4	4	4	7.8408	0.9502	0	2	0	1	0	201	65	136
0	51	1	0	3	2	9	0	0	0	0	3	4	4	4	7.8408	0.996109	0	2	0	1	0	206	65	141	1
0	47	1	0	2	1	45	4	0	0	5	2	4	4	4	7.8408	0.9416	0	3	0	1	0	231	65	166
0	32	1	0	1	4	26	5	0	0	0	1	4	4	4	7.8408	0.98579	0	2	0	1	0	265	65	200	1
0	62	1	0	2	4	25	5	0	0	0	0	2	4	4	5.9672	0.65088	0	3	0	1	0	135	66	69
0	34	1	0	1	2	4	0	0	0	0	2	4	4	4	7.8408	0.9735	0	2	0	1	0	168	66	102	1
0	21	1	0	2	2	4	0	0	0	0	2	4	4	4	7.8408	0.99735	0	1	1	1	0	170	66	104
0	41	1	1	2	2	4	0	0	0	0	2	4	4	4	7.8408	0.99735	0	1	1	1	0	202	66	136
0	54	0	1	1	2	4	0	0	0	0	2	4	4	4	7.8408	0.99735	0	1	1	1	0	172	67	105
0	34	1	0	1	2	10	1	0	0	0	3	4	4	4	7.8408	0.9958	0	3	0	1	0	186	67	119
0	25	1	0	1	2	4	0	0	0	0	2	4	4	4	7.8408	0.99735	0	1	0	0	0	199	67	132
0	40	1	0	3	2	9	0	0	0	0	3	4	4	4	7.8408	0.996109	0	2	0	1	0	253	67	186	1
0	27	1	1	1	2	9	0	0	0	0	3	4	4	4	7.8408	0.99611	0	2	1	1	0	136	68	68
0	44	1	1	1	2	4	0	0	0	0	2	4	4	4	7.8408	0.99735	0	1	0	0	0	176	68	108
0	35	1	0	1	2	8	0	0	0	2	2	4	4	4	7.8408	0.9964	0	1	0	0	0	197	68	129
0	84	1	0	3	1	29	2	1	3	0	4	4	4	4	7.8408	0.891279	0	2	1	1	0	237	68	169	1
0	68	0	1	2	2	9	0	0	0	0	3	4	4	4	7.8408	0.97442	0	1	0	0	0	238	68	170
0	87	0	0	3	2	9	0	0	0	0	3	4	4	4	7.8408	0.974416	0	2	0	1	0	245	68	177	1
0	36	1	0	1	2	22	2	1	3	0	3	4	4	4	7.8408	0.98951	0	2	0	1	0	248	68	180	1
0	17	0	0	3	3	17	0	1	0	4	1	4	4	4	7.8408	0.99283	0	1	1	1	0	176	69	107
0	41	1	1	2	2	9	0	0	0	0	3	4	4	4	7.8408	0.99611	0	2	0	1	0	201	69	132
0	69	1	0	2	1	41	0	0	3	4	4	4	4	4	7.8408	0.765355	0	1	0	0	0	209	69	140	1
0	45	1	0	1	2	9	0	0	0	0	3	4	4	4	7.8408	0.99611	0	1	0	0	0	212	69	143	1
0	82	0	0	3	2	34	3	0	4	0	3	4	4	4	7.8408	0.848112	0	2	1	1	0	243	70	173	1
0	24	1	1	1	2	4	0	0	0	0	2	4	4	4	7.8408	0.99735	0	3	0	1	0	145	71	74
0	73	1	0	1	2	9	0	0	0	0	3	4	4	4	7.8408	0.97442	0	1	1	1	0	251	71	180
0	77	1	0	1	2	9	0	0	0	0	3	4	4	4	7.8408	0.97442	0	1	0	0	0	452	71	381
0	19	1	0	1	2	10	1	1	0	0	3	4	4	4	7.8408	0.9958	0	2	0	1	0	139	72	67
0	21	1	0	1	2	4	0	0	0	0	2	4	4	4	7.8408	0.99735	0	2	0	1	0	177	72	105
0	25	1	0	1	2	9	0	0	0	0	3	4	4	4	7.8408	0.99611	0	1	0	0	0	188	72	116	1
0	60	1	0	3	2	13	0	0	0	2	3	4	4	4	7.8408	0.965533	0	3	0	1	0	257	72	185	1
0	6	1	1	1	2	1	0	0	0	0	1	4	4	4	7.8408	0.99789	0	2	1	1	0	159	74	85
0	62	1	0	2	2	11	1	0	1	1	3	4	4	4	7.8408	0.97092	0	1	0	0	0	301	74	227	1
0	49	1	0	2	2	9	0	0	0	0	3	4	4	4	7.8408	0.99611	0	1	1	1	0	171	75	96	1
0	21	1	1	1	2	4	0	0	0	0	2	4	4	4	7.8408	0.99735	0	1	0	0	0	206	75	131
0	13	1	0	1	2	4	0	0	0	0	2	4	4	4	7.8408	0.99735	0	1	0	0	0	163	76	87
0	58	1	0	2	1	18	3	0	0	0	3	4	4	4	7.8408	0.9502	0	3	0	1	0	356	77	279	1
0	5	1	0	1	2	5	0	1	0	0	2	4	4	4	7.8408	0.99713	0	2	0	0	0	201	78	123
0	25	1	0	2	2	10	0	0	1	0	3	4	4	4	7.8408	0.9958	0	3	0	1	0	297	78	219	1
0	82	1	0	3	2	9	0	0	0	0	3	4	4	4	7.8408	0.974416	0	2	1	1	0	200	79	121	1
0	77	1	0	1	3	25	0	0	3	4	0	4	4	4	7.8408	0.91767	0	1	0	0	0	257	79	178	1
0	74	1	1	3	2	4	0	0	0	0	2	4	4	4	7.8408	0.982431	0	2	0	1	0	184	80	104
0	59	1	0	3	2	10	0	0	1	0	3	4	4	4	7.8408	0.97243	0	3	1	1	0	269	80	189	1
0	80	0	0	2	2	9	0	0	0	0	3	4	4	4	7.8408	0.97442	0	1	0	0	0	328	80	248	1
0	76	0	0	3	2	4	0	0	0	0	2	4	4	4	7.8408	0.982431	0	2	0	1	0	184	81	103	1
0	21	1	0	3	2	4	0	0	0	0	2	4	4	4	7.8408	0.997346	0	3	0	1	0	227	81	146	1
0	21	1	0	3	2	10	0	0	1	0	3	4	4	4	7.8408	0.995799	0	2	0	1	0	323	83	240	1
0	46	0	0	1	2	9	0	0	0	0	3	4	4	4	7.8408	0.99611	0	1	0	0	0	163	84	79
0	61	1	0	3	3	19	0	0	3	3	1	4	4	4	7.8408	0.946439	0	2	0	1	0	243	84	159	1
0	61	1	0	3	2	1	0	0	0	0	1	4	4	4	7.8408	0.985996	0	2	1	1	0	211	85	126
0	78	1	0	3	2	4	0	0	0	0	2	4	4	4	7.8408	0.982431	0	1	0	0	0	163	86	77	1
0	78	0	0	1	2	10	0	0	0	0	3	4	4	4	7.8408	0.97243	0	2	0	1	0	204	87	117	1
0	17	1	0	3	1	24	0	0	2	4	2	4	4	4	7.8408	0.987788	0	1	1	1	0	210	89	121
0	50	0	1	1	2	4	0	0	0	0	2	4	4	4	7.8408	0.99735	0	1	1	1	0	165	90	75
0	81	1	0	3	1	29	0	0	4	3	2	4	4	4	7.8408	0.891279	0	1	1	1	0	188	93	95	1
0	33	1	0	1	2	9	0	0	0	0	3	4	4	4	7.8408	0.99611	0	1	1	1	0	178	95	83
0	27	0	0	2	1	18	0	0	1	4	1	4	4	4	7.8408	0.99226	0	1	0	0	0	210	98	112	1
0	32	0	0	3	2	13	2	0	0	0	3	4	4	4	7.8408	0.994717	0	2	0	1	0	230	103	127	1
1	31	1	0	1	4	26	5	1	0	0	1	2	4	4	5.9672	0.92066	0	3	0	1	0	166	20	146	1
1	66	1	0	1	2	12	2	2	0	0	2	4	4	4	7.8408	0.968	0	1	1	1	0	177	30	147	1
1	50	1	0	1	2	13	0	2	0	0	3	4	4	4	7.8408	0.99472	0	1	1	1	0	264	30	234	1
1	54	1	1	1	3	4	0	0	0	2	0	4	4	4	7.8408	0.99735	0	2	0	1	0	107	31	76	1
1	62	0	1	2	2	9	0	0	0	0	3	4	4	4	7.8408	0.97442	0	1	0	0	0	126	32	94	1
1	15	1	0	1	1	20	0	0	0	2	4	4	4	4	7.8408	0.99099	0	2	0	1	0	145	32	113	1
1	60	1	0	2	1	9	0	0	0	0	3	4	4	4	7.8408	0.974416	0	1	0	0	0	160	32	128	1
1	56	0	0	2	3	14	0	0	3	2	1	4	4	4	7.8408	0.96288	0	2	1	1	0	166	32	134	1
1	23	1	0	1	2	8	0	0	0	2	2	4	4	4	7.8408	0.9964	0	1	0	0	0	193	32	161	1
1	82	0	0	2	1	50	4	0	3	0	5	4	4	4	7.8408	0.62036	0	1	1	1	0	138	33	105	1
1	68	1	1	2	2	4	0	0	0	0	0	4	4	4	7.8408	0.98243	0	1	1	1	0	143	33	110	1
1	42	1	0	2	2	10	0	0	0	1	3	4	4	4	7.8408	0.9958	0	2	1	1	0	154	35	119	1
1	66	0	0	1	2	10	0	0	1	0	3	4	4	4	7.8408	0.97243	0	1	0	0	0	308	35	273	1
1	16	1	0	2	2	17	0	2	0	2	3	4	4	4	7.8408	0.99283	0	1	0	0	0	163	36	127	1
1	24	1	0	2	1	10	0	0	1	3	0	4	4	4	7.8408	0.9958	0	1	0	0	0	152	38	114	1
1	60	1	0	2	1	25	0	0	0	0	5	4	4	4	7.8408	0.91767	0	1	0	0	0	99	39	60	1
1	55	0	0	2	2	11	1	1	1	0	3	4	4	4	7.8408	0.970295	0	3	1	1	0	259	40	219	1
1	58	0	0	2	2	9	0	0	0	0	3	4	4	4	7.8408	0.974416	0	1	0	0	0	225	41	184	1
1	25	1	0	2	2	9	0	0	0	0	3	4	4	4	7.8408	0.99611	0	1	0	0	0	137	42	95	1
1	24	1	0	1	2	14	1	2	1	0	3	4	4	4	7.8408	0.9943	0	1	0	0	0	229	42	187	1
1	53	1	0	1	2	10	0	0	1	0	3	4	4	4	7.8408	0.9958	0	2	0	1	0	211	43	168	1
1	35	1	0	1	2	29	2	0	4	1	3	4	4	4	7.8408	0.98217	0	1	0	0	0	243	43	200	1
1	42	1	0	2	1	42	5	0	4	0	1	2	4	4	5.9672	0.772504	0	3	0	1	0	312	43	269	1
1	25	0	0	1	3	29	0	0	4	3	2	4	4	4	7.8408	0.982174	0	2	0	1	0	137	44	93	1
1	56	0	0	1	2	9	0	0	0	0	3	4	4	4	7.8408	0.97442	0	3	0	1	0	151	44	107	1
1	69	1	0	1	1	41	3	1	4	0	4	4	4	4	7.8408	0.76536	0	2	0	1	0	224	44	180	1
1	61	1	0	1	2	9	1	1	2	1	2	4	4	4	7.8408	0.97442	0	3	0	1	0	264	44	220	1
1	28	1	0	2	4	10	3	1	0	0	0	4	4	4	7.8408	0.9958	0	1	0	0	0	295	44	251	1
1	77	0	0	3	2	9	2	2	0	1	1	4	4	4	7.8408	0.974416	0	1	0	0	0	169	45	124	1
1	33	1	0	3	2	9	0	0	1	2	2	4	4	4	7.8408	0.996109	0	1	0	0	0	177	46	131	1
1	70	1	0	3	3	18	0	0	0	3	3	4	4	4	7.8408	0.950201	0	1	0	0	0	158	47	111
1	27	0	0	1	2	9	0	3	0	0	0	4	4	4	7.8408	0.99611	0	2	0	0	0	162	47	115	1
1	47	1	1	1	2	9	0	0	0	0	3	4	4	4	7.8408	0.99611	0	1	0	0	0	166	47	119	1
1	66	0	0	1	2	9	0	0	0	0	3	4	4	4	7.8408	0.97442	0	3	1	1	0	217	47	170	1
1	28	1	0	2	1	10	1	0	0	3	0	4	4	4	7.8408	0.9958	0	1	0	0	0	121	49	72	1
1	64	1	0	2	2	9	0	0	0	0	3	4	4	4	7.8408	0.97442	0	1	1	1	0	193	49	144	1
1	66	0	0	1	2	18	3	0	0	0	3	4	4	4	7.8408	0.9502	0	1	0	0	0	153	50	103	1
1	29	1	0	3	2	10	0	0	1	0	3	4	4	4	7.8408	0.995799	0	2	0	1	0	167	51	116	1
1	22	0	0	1	2	10	1	0	0	0	3	4	4	4	7.8408	0.9958	0	1	0	0	0	169	51	118	1
1	24	1	0	3	2	14	1	2	0	0	3	4	4	4	7.8408	0.994297	0	1	0	0	0	180	51	129
1	65	1	0	2	2	9	0	0	0	0	3	4	4	4	7.8408	0.974416	0	1	1	1	0	235	51	184	1
1	24	0	0	2	3	29	0	0	4	3	2	4	4	4	7.8408	0.98217	0	1	0	0	0	444	51	393	1
1	19	1	0	1	4	27	5	0	1	0	1	2	4	4	5.9672	0.914863	0	3	0	1	0	260	52	208	1
1	35	1	0	1	2	4	0	0	0	0	2	4	4	4	7.8408	0.99735	0	2	0	1	0	172	53	119	1
1	66	1	0	2	2	34	0	3	4	0	3	4	4	4	7.8408	0.84811	0	3	0	1	0	189	53	136	1
1	22	1	0	1	1	41	0	0	3	4	4	4	4	4	7.8408	0.95637	0	3	0	1	0	216	54	162	1
1	45	1	0	2	2	41	5	1	4	0	3	2	4	4	5.9672	0.785718	0	2	0	0	0	225	54	171
1	19	1	0	1	3	34	1	0	3	4	3	4	4	4	7.8408	0.97404	0	2	0	1	0	144	55	89	1
1	47	1	0	3	3	11	1	0	0	3	1	4	4	4	7.8408	0.995465	0	1	0	0	0	156	56	100
1	51	1	0	1	2	22	2	0	3	0	3	1	4	4	5.0304	0.86581	0	1	0	0	0	225	56	169	1
1	42	0	0	1	2	14	1	2	0	0	3	4	4	4	7.8408	0.9943	0	1	0	0	0	120	57	63	1
1	52	1	0	1	2	4	0	0	0	0	2	4	4	4	7.8408	0.99735	0	3	0	1	0	223	57	166	1
1	20	0	0	3	1	57	3	1	4	4	5	1	4	4	5.0304	0.305002	0	2	0	1	0	119	58	61
1	26	1	0	1	2	22	2	0	3	2	3	4	4	4	7.8408	0.98951	0	2	0	1	0	150	58	92	1
1	23	1	0	2	2	9	0	0	0	0	3	4	4	4	7.8408	0.996109	0	2	0	1	0	177	58	119	1
1	39	1	0	3	2	4	0	0	0	0	2	4	4	4	7.8408	0.997346	0	1	0	0	0	179	58	121	1
1	20	0	0	1	2	10	0	0	0	0	3	4	4	4	7.8408	0.9958	0	1	0	0	0	170	59	111	1
1	50	1	0	1	2	10	1	3	0	0	0	4	4	4	7.8408	0.9958	0	3	1	1	0	170	59	111	1
1	67	1	0	3	1	34	3	1	4	3	2	4	4	4	7.8408	0.848112	0	2	1	1	0	191	59	132	1
1	71	0	0	1	2	14	0	1	1	2	3	3	4	4	6.904	0.91387	0	1	1	1	0	199	59	140	1
1	19	1	0	2	3	35	1	0	1	5	3	3	4	4	6.904	0.934269	0	3	0	1	0	126	60	66	1
1	72	1	0	1	2	26	4	1	1	0	3	4	4	4	7.8408	0.91168	0	1	0	0	0	322	60	262	1
1	64	1	0	3	4	33	5	0	2	2	1	4	4	4	7.8408	0.857743	0	1	0	0	0	147	62	85
1	76	0	0	2	1	9	0	0	0	0	3	4	4	4	7.8408	0.97442	0	1	0	0	0	172	62	110	1
1	4	0	0	2	2	9	0	0	0	0	3	4	4	4	7.8408	0.99611	0	2	0	1	0	247	65	182	1
1	39	0	0	1	2	9	0	0	0	0	3	4	4	4	7.8408	0.99611	0	1	1	1	0	147	66	81	1
1	76	1	0	2	3	57	5	1	4	4	1	2	4	4	5.9672	0.137677	0	1	0	0	0	185	66	119	1
1	8	0	0	3	3	11	1	1	0	3	1	4	4	4	7.8408	0.995465	0	1	1	1	0	187	66	121	1
1	19	0	0	1	2	38	5	2	0	2	3	4	4	4	7.8408	0.96504	0	1	0	0	0	202	66	136	1
1	89	0	0	3	1	42	1	1	4	0	5	4	4	4	7.8408	0.751283	0	2	1	1	0	160	67	93	1
1	43	0	0	2	1	24	0	2	0	2	4	4	4	4	7.8408	0.987788	0	2	1	1	0	196	67	129	1
1	23	1	0	2	1	9	0	0	0	3	0	4	4	4	7.8408	0.99611	0	1	1	1	0	252	67	185	1
1	57	1	0	3	2	4	0	0	0	0	2	4	4	4	7.8408	0.982431	0	1	0	0	0	216	68	148	1
1	31	0	0	2	2	9	0	0	0	0	3	4	4	4	7.8408	0.99611	0	1	0	0	0	160	69	91	1
1	50	1	0	1	2	10	0	0	0	1	3	4	4	4	7.8408	0.9958	0	1	0	0	0	164	69	95	1
1	70	1	0	3	2	4	0	0	0	0	2	4	4	4	7.8408	0.982431	0	2	1	1	0	198	69	129	1
1	68	1	0	2	2	9	0	0	0	0	3	4	4	4	7.8408	0.97442	0	1	0	0	0	217	70	147	1
1	22	1	0	2	2	9	0	0	0	0	3	4	4	4	7.8408	0.996109	0	1	0	0	0	134	71	63	1
1	41	0	0	1	2	9	0	0	0	0	3	4	4	4	7.8408	0.99611	0	3	0	1	0	155	71	84	1
1	1	0	1	3	2	1	0	0	0	0	1	4	4	4	7.8408	0.997891	0	1	1	1	0	192	71	121	1
1	59	1	0	2	2	17	0	1	2	2	3	4	4	4	7.8408	0.953712	0	1	0	0	0	226	71	155	1
1	26	1	0	1	3	18	1	1	4	0	1	4	4	4	7.8408	0.99226	0	3	0	1	0	387	72	315	1
1	65	1	0	3	1	57	5	2	4	4	1	2	4	4	5.9672	0.137677	0	1	0	0	0	150	73	77	1
1	56	1	0	1	2	4	0	0	0	0	2	4	4	4	7.8408	0.98243	0	1	0	0	0	167	73	94	1
1	35	0	0	2	1	33	1	0	4	0	4	4	4	4	7.8408	0.97592	0	2	1	1	0	176	73	103	1
1	8	0	0	2	2	22	1	1	3	2	3	4	4	4	7.8408	0.98951	0	1	1	1	0	184	73	111	1
1	56	1	0	1	2	9	0	0	0	0	3	4	4	4	7.8408	0.97442	0	1	0	0	0	187	73	114	1
1	79	1	0	2	2	50	5	0	4	0	3	3	4	4	6.904	0.400586	0	2	0	1	0	200	73	127	1
1	56	0	0	2	3	21	2	0	1	4	1	4	4	4	7.8408	0.9381	0	2	0	0	0	130	75	55	1
1	18	0	0	1	3	14	1	0	1	3	2	4	4	4	7.8408	0.9943	0	3	0	1	0	156	75	81	1
1	52	1	0	1	2	22	0	0	3	3	2	4	4	4	7.8408	0.98951	0	1	1	1	0	178	75	103	1
1	52	1	0	2	2	9	0	0	0	0	3	4	4	4	7.8408	0.996109	0	1	0	0	0	223	75	148	1
1	75	0	0	2	2	17	3	2	0	0	2	4	4	4	7.8408	0.95371	0	1	0	0	0	599	75	524	1
1	39	1	0	2	2	29	4	0	3	0	2	4	4	4	7.8408	0.98217	0	1	0	0	0	226	76	150	1
1	42	0	0	2	2	8	0	0	2	0	2	4	4	4	7.8408	0.9964	0	1	0	0	0	258	76	182	1
1	54	0	0	2	3	36	0	0	4	4	2	4	4	4	7.8408	0.969865	0	1	0	0	0	296	76	220	1
1	9	0	0	2	3	5	0	1	0	2	0	4	4	4	7.8408	0.99713	0	1	0	0	0	167	77	90	1
1	63	1	0	2	2	10	1	0	0	0	3	4	4	4	7.8408	0.97243	0	1	0	0	0	233	77	156	1
1	63	1	0	2	2	9	0	0	0	0	3	4	4	4	7.8408	0.974416	0	1	0	0	0	210	78	132	1
1	75	1	0	2	1	57	4	0	5	4	1	4	4	4	7.8408	0.48837	0	1	0	0	0	242	79	163	1
1	44	1	0	3	4	25	5	0	0	0	0	2	4	4	5.9672	0.926089	0	2	0	1	0	164	80	84	1
1	36	1	0	2	2	9	0	0	0	0	3	3	4	4	6.904	0.99054	0	1	1	1	0	245	80	165	1
1	77	1	0	3	1	38	3	2	0	0	5	4	4	4	7.8408	0.804187	0	2	0	1	0	180	82	98	1
1	71	1	0	2	1	17	1	1	3	2	2	4	4	4	7.8408	0.95371	0	1	1	1	0	227	82	145	1
1	61	1	0	2	1	34	3	0	4	3	0	4	4	4	7.8408	0.84811	0	2	0	1	0	175	83	92	1
1	83	1	0	3	2	9	0	0	0	0	3	4	4	4	7.8408	0.974416	0	1	1	1	0	176	83	93	1
1	65	1	0	2	2	17	2	0	2	0	3	4	4	4	7.8408	0.95371	0	2	0	1	0	199	83	116	1
1	30	1	0	1	2	34	0	0	4	3	3	2	4	4	5.9672	0.86258	0	3	0	1	0	234	83	151	1
1	59	1	0	2	2	29	1	0	4	2	3	4	4	4	7.8408	0.89128	0	1	1	1	0	263	83	180	1
1	54	0	0	2	2	5	0	0	1	0	2	4	4	4	7.8408	0.99713	0	2	1	1	0	264	83	181	1
1	56	1	0	1	2	34	3	1	4	1	3	4	4	4	7.8408	0.84811	0	3	0	1	0	284	83	201	1
1	66	0	0	3	2	24	0	0	4	2	2	4	4	4	7.8408	0.923288	0	1	1	1	0	203	84	119	1
1	21	1	0	2	2	4	0	0	0	0	2	4	4	4	7.8408	0.99735	0	1	0	0	0	255	85	170	1
1	28	1	0	3	1	41	0	0	4	4	3	4	4	4	7.8408	0.956373	0	2	0	1	0	121	87	34	1
1	69	1	0	2	2	9	0	0	0	0	3	4	4	4	7.8408	0.974416	0	1	1	1	0	229	87	142	1
1	53	1	0	1	2	9	0	0	0	0	3	4	4	4	7.8408	0.99611	0	2	0	1	0	309	87	222	1
1	31	1	0	3	3	14	1	1	2	3	1	4	4	4	7.8408	0.994297	0	3	0	1	0	187	88	99	1
1	53	1	0	3	2	29	1	0	4	2	3	4	4	4	7.8408	0.982174	0	3	1	1	0	185	89	96	1
1	60	1	0	3	1	50	5	2	4	3	0	3	4	4	6.904	0.400586	0	2	0	1	0	225	89	136
1	61	0	0	2	2	11	0	1	1	1	3	4	4	4	7.8408	0.97029	0	1	0	0	0	298	89	209	1
1	42	1	0	2	2	29	2	3	4	0	0	3	4	4	6.904	0.957507	0	1	1	1	0	582	89	493	1
1	48	1	0	2	3	14	0	1	2	3	0	4	4	4	7.8408	0.994297	0	2	0	1	0	206	90	116	1
1	34	1	0	1	2	9	0	0	0	0	3	4	4	4	7.8408	0.99611	0	1	0	0	0	268	90	178	1
1	46	0	0	3	3	11	0	0	1	3	1	4	4	4	7.8408	0.995465	0	1	0	0	0	172	91	81	1
1	47	1	0	3	2	26	0	1	4	0	3	4	4	4	7.8408	0.98579	0	1	0	0	0	185	91	94	1
1	10	0	0	3	2	14	3	1	0	0	2	4	4	4	7.8408	0.994297	0	1	1	1	0	200	91	109	1
1	28	1	0	1	3	11	1	1	1	3	1	4	4	4	7.8408	0.99547	0	3	0	1	0	180	93	87	1
1	61	0	0	3	3	29	0	0	4	3	2	4	4	4	7.8408	0.891279	0	1	1	1	0	222	93	129	1
1	64	1	0	3	2	20	0	0	4	0	2	4	4	4	7.8408	0.942409	0	2	0	1	0	311	93	218	1
1	87	0	0	2	1	41	4	0	4	3	1	4	4	4	7.8408	0.76536	0	1	0	0	0	397	93	304	1
1	56	1	0	1	2	9	0	0	0	0	3	4	4	4	7.8408	0.97442	0	1	0	0	0	159	94	65	1
1	62	0	0	2	4	75	6	0	4	0	1	2	4	4	5.9672	0.385263	0	1	1	1	0	172	94	78	1
1	70	1	0	2	2	13	0	0	0	2	3	4	4	4	7.8408	0.96553	0	1	0	0	0	240	96	144	1
1	57	1	0	2	2	4	0	0	0	0	2	4	4	4	7.8408	0.98243	0	1	0	0	0	261	96	165	1
1	63	1	0	2	2	9	0	0	0	0	3	4	4	4	7.8408	0.97442	0	2	0	0	0	147	97	50	1
1	5	1	0	3	2	4	0	0	0	0	2	4	4	4	7.8408	0.997346	0	1	0	0	0	171	98	73	1
1	58	1	0	3	3	11	0	0	1	3	1	4	4	4	7.8408	0.970295	0	1	0	0	0	176	98	78	1
1	50	1	0	3	2	4	0	0	0	0	2	4	4	4	7.8408	0.997346	0	2	0	1	0	295	98	197	1
1	30	1	0	2	2	33	5	0	1	2	2	4	4	4	7.8408	0.975917	0	1	0	0	0	312	98	214	1
1	8	0	0	3	2	11	1	0	0	1	3	4	4	4	7.8408	0.995465	0	1	0	0	0	212	99	113	1
1	57	1	0	2	2	1	0	0	0	0	1	4	4	4	7.8408	0.986	0	1	0	0	0	219	99	120	1
1	57	0	1	3	2	4	0	0	0	0	2	4	4	4	7.8408	0.982431	0	1	0	0	0	237	100	137	1
1	55	1	0	3	2	4	0	0	0	0	2	4	4	4	7.8408	0.982431	0	3	0	1	0	314	106	208	1
1	27	0	0	3	3	22	3	0	1	3	2	4	4	4	7.8408	0.989509	0	2	0	1	0	216	107	109	1
1	53	1	0	3	2	9	0	0	0	0	3	4	4	4	7.8408	0.996109	0	1	0	0	0	174	112	62	1
1	22	1	0	2	3	13	0	0	0	3	2	4	4	4	7.8408	0.99472	0	3	1	1	0	200	112	88	1
1	23	1	0	3	2	9	0	0	0	0	3	4	4	4	7.8408	0.996109	0	1	0	0	0	223	113	110
1	32	1	1	3	2	1	0	0	0	0	1	4	4	4	7.8408	0.997891	0	1	0	0	0	264	113	151	1
1	67	1	0	2	2	22	1	0	3	2	3	4	4	4	7.8408	0.933484	0	1	0	0	0	479	113	366
1	47	1	0	2	2	9	0	0	0	0	3	4	4	4	7.8408	0.99611	0	2	0	1	0	204	115	89	1
1	58	1	0	2	2	25	0	0	0	4	3	4	4	4	7.8408	0.91767	0	1	0	0	0	246	115	131	1
1	60	1	0	2	2	13	0	0	2	0	3	4	4	4	7.8408	0.965533	0	1	0	0	0	246	115	131	1
1	59	1	0	3	2	19	3	0	0	1	3	4	4	4	7.8408	0.946439	0	1	0	0	0	278	115	163	1
0	62	1	0	2	1	57	5	1	4	4	3	0	1	3	1.605	0.00248	1	2	0	1	0	104	29	75	1
1	74	0	1	1	2	16	0	0	0	0	4	4	1	3	5.3522	0.67418	1	1	0	0	0	84	42	42	1
1	20	0	0	1	1	45	1	2	4	2	5	2	1	3	3.4786	0.20052	1	1	0	0	1	148	55	93	1
0	59	1	0	3	1	33	0	2	1	2	5	3	1	4	4.7062	0.232364	1	3	1	1	1	228	34	194	1
1	32	0	0	2	2	27	3	3	0	0	3	0	2	2	2.0468	0.203082	1	1	0	0	0	419	43	376
0	62	1	0	1	3	17	0	0	4	0	1	4	2	3	6.0848	0.79405	1	1	0	0	1	67	21	46	1
0	69	0	0	2	1	38	0	0	5	2	3	3	2	3	5.148	0.23915	1	3	1	1	0	325	25	300	1
0	34	0	0	3	1	66	3	0	4	5	5	3	2	3	5.148	0.19741	1	2	0	1	0	113	26	87	1
0	86	0	0	2	1	57	1	0	4	4	5	3	2	3	5.148	0.06808	1	2	0	1	1	97	70	27	1
1	76	1	0	1	3	27	3	1	3	3	2	2	2	3	4.2112	0.2303	1	1	0	0	1	118	63	55	1
1	70	1	0	3	3	36	0	0	4	4	2	4	2	3	6.0848	0.472611	1	2	1	1	0	120	66	54
1	48	1	0	2	2	41	4	0	4	0	3	4	2	3	6.0848	0.804009	1	1	1	1	0	323	93	230
1	79	1	0	2	3	20	0	0	0	4	2	3	2	3	5.148	0.556027	1	1	0	0	1	138	96	42
0	31	0	0	3	1	57	2	2	4	4	5	4	2	4	6.3756	0.61308	1	2	1	1	0	101	23	78	1
0	65	1	0	1	1	35	0	1	0	3	5	3	2	4	5.4388	0.34312	1	1	0	0	1	103	55	48	1
0	79	1	0	3	1	25	0	0	0	0	5	4	2	4	6.3756	0.733544	1	2	1	1	0	148	55	93	1
1	54	1	0	1	3	18	0	0	1	4	1	4	2	4	6.3756	0.96939	1	1	0	0	0	110	60	50	1
1	77	1	0	1	2	27	3	2	3	3	3	3	2	4	5.4388	0.49125	1	1	0	0	0	211	64	147
1	64	1	0	3	1	41	0	0	4	4	3	0	2	4	2.6284	0.0220428	1	2	0	1	1	153	97	56
1	48	1	0	2	2	17	0	0	2	2	3	4	2	4	6.3756	0.97159	1	1	0	0	0	216	97	119	1
1	76	1	0	2	1	34	0	0	4	3	3	0	2	4	2.6284	0.03715	1	1	1	1	1	217	110	107	1
0	56	1	0	2	4	45	5	0	4	0	2	2	3	3	4.9438	0.131262	1	1	0	0	0	259	28	231	1
0	28	0	0	2	2	34	0	0	4	3	3	3	3	3	5.8806	0.85249	1	3	1	1	0	318	28	290
0	63	1	0	1	3	34	3	2	4	3	3	3	3	3	5.8806	0.46233	1	1	1	1	0	218	72	146	1
0	75	0	0	2	1	27	1	1	0	0	5	4	3	3	6.8174	0.782575	1	2	0	1	0	310	95	215	1
1	10	1	0	3	2	22	0	0	3	2	3	4	3	3	6.8174	0.972614	1	1	0	0	0	130	40	90	1
1	81	1	0	3	1	45	0	0	4	2	5	4	3	3	6.8174	0.474603	1	3	0	1	0	138	68	70	1
1	51	1	0	2	1	36	0	0	4	2	4	4	3	3	6.8174	0.92377	1	1	1	1	0	149	79	70	1
1	40	1	0	2	1	75	0	0	6	2	5	4	3	3	6.8174	0.37743	1	1	0	0	1	157	99	58
1	19	0	0	3	2	22	3	2	0	2	3	4	3	3	6.8174	0.972614	1	2	0	1	0	294	112	182	1
0	80	0	0	2	2	34	4	0	3	0	3	4	3	4	7.1082	0.735104	1	1	0	0	0	268	21	247	1
0	85	0	0	2	1	57	5	0	4	0	4	4	3	4	7.1082	0.32175	1	2	0	0	0	144	24	120	1
0	53	1	0	1	2	29	1	1	4	2	3	4	3	4	7.1082	0.96477	1	2	1	1	0	185	37	148
0	57	1	0	1	1	16	0	0	0	0	4	4	3	4	7.1082	0.91706	1	2	0	1	0	142	88	54
1	41	0	0	2	2	13	0	0	0	3	2	4	3	4	7.1082	0.989426	1	1	0	0	0	312	56	256	1
1	73	1	0	2	1	50	3	1	4	3	5	0	3	4	3.361	0.0222	1	2	0	1	1	213	67	146	1
1	76	0	0	1	2	9	0	0	0	0	3	4	3	4	7.1082	0.94982	1	2	0	1	0	211	81	130	1
1	85	0	0	2	1	43	3	0	3	0	5	0	3	4	3.361	0.037439	1	1	1	1	1	290	115	175	1
0	80	1	0	2	1	34	0	0	3	0	5	4	4	3	7.55	0.80882	1	1	0	0	0	67	24	43	1
0	57	0	0	1	2	18	0	0	0	3	3	4	4	3	7.55	0.9353	1	1	0	0	0	166	26	140	1
0	45	0	0	3	1	45	0	0	4	2	5	4	4	3	7.55	0.924333	1	1	0	0	0	73	30	43	1
0	60	0	0	2	1	32	0	0	4	0	4	4	4	3	7.55	0.83145	1	1	0	0	0	98	37	61	1
0	67	1	0	3	2	25	0	0	4	0	3	4	4	3	7.55	0.89412	1	2	0	1	0	163	37	126	1
0	32	0	0	3	4	11	1	1	0	0	3	4	4	3	7.55	0.994024	1	1	0	0	0	164	43	121	1
0	70	1	0	3	2	26	4	1	1	0	3	4	4	3	7.55	0.886626	1	2	1	1	0	199	45	154	1
0	44	1	0	2	2	5	0	0	1	0	2	4	4	3	7.55	0.99622	1	1	0	0	0	214	50	164	1
1	27	0	0	1	1	59	5	3	3	0	5	0	4	3	3.8028	0.10444	1	2	0	0	0	71	30	41
1	55	0	0	2	1	45	0	2	4	2	5	4	4	3	7.55	0.64509	1	2	0	1	0	153	33	120	1
1	81	0	0	2	1	36	1	1	4	2	4	3	4	3	6.6132	0.5974	1	2	0	0	1	125	35	90	1
1	68	1	0	1	2	9	0	0	0	0	3	4	4	3	7.55	0.96651	1	1	0	0	0	94	36	58	1
1	59	1	0	2	2	13	0	0	2	0	3	4	4	3	7.55	0.955	1	2	0	1	1	172	67	105	1
1	77	0	0	2	3	34	0	0	3	4	3	4	4	3	7.55	0.80882	1	2	0	1	1	158	68	90	1
1	34	1	0	3	1	18	0	0	3	3	0	4	4	3	7.55	0.989812	1	3	0	1	0	210	98	112	1
1	49	1	0	2	1	34	0	0	3	3	4	4	4	3	7.55	0.96602	1	3	0	1	0	208	100	108	1
1	55	1	0	3	3	34	0	0	4	3	3	4	4	3	7.55	0.808815	1	3	0	1	0	210	110	100	1
0	63	0	0	3	2	34	3	2	4	0	3	3	4	4	6.904	0.695463	1	2	0	1	0	183	17	166	1
0	16	0	0	1	3	66	5	0	5	3	4	3	4	4	6.904	0.56792	1	1	0	0	0	210	18	192	1
0	75	1	0	1	2	9	0	0	0	0	3	4	4	4	7.8408	0.97442	1	1	0	0	0	260	18	242
0	50	0	0	1	2	10	1	0	0	0	3	4	4	4	7.8408	0.9958	1	1	1	1	0	136	20	116
0	33	0	0	1	3	26	1	1	4	3	1	4	4	4	7.8408	0.98579	1	1	0	0	0	149	20	129
0	73	0	0	1	2	25	4	0	0	0	3	4	4	4	7.8408	0.91767	1	2	0	1	0	212	21	191
0	69	1	0	1	2	4	0	0	0	0	2	4	4	4	7.8408	0.98243	1	1	1	1	0	176	22	154	1
0	24	0	0	1	2	29	0	0	3	2	4	4	4	4	7.8408	0.98217	1	3	1	1	0	231	22	209
0	21	0	0	1	2	22	0	2	3	0	3	4	4	4	7.8408	0.98951	1	2	0	1	0	202	23	179
0	81	0	0	2	3	21	0	2	4	0	1	4	4	4	7.8408	0.9381	1	2	0	0	0	223	23	200	1
0	35	1	0	1	2	5	0	0	0	1	2	4	4	4	7.8408	0.99713	1	1	0	0	0	335	23	312	1
0	54	1	1	3	3	9	0	0	0	3	0	4	4	4	7.8408	0.996109	1	3	0	1	0	135	27	108	1
0	63	1	0	1	4	25	5	0	0	0	0	4	4	4	7.8408	0.91767	1	1	1	1	0	182	27	155
0	73	0	0	1	3	29	3	2	4	0	1	4	4	4	7.8408	0.891279	1	1	0	0	0	210	27	183	1
0	25	0	0	3	1	36	4	0	4	2	2	4	4	4	7.8408	0.969865	1	2	0	1	0	68	28	40	1
0	43	1	0	3	1	33	1	0	4	4	1	4	4	4	7.8408	0.975917	1	1	0	0	0	109	28	81	1
0	70	1	0	1	2	10	1	0	0	0	3	4	4	4	7.8408	0.97243	1	1	0	0	0	132	28	104
0	71	0	1	1	3	9	0	0	0	3	0	4	4	4	7.8408	0.97442	1	1	0	0	0	135	28	107
0	65	0	0	1	2	5	1	0	0	1	2	4	4	4	7.8408	0.98105	1	1	1	1	0	182	28	154
0	37	1	1	1	2	9	0	0	0	0	3	2	4	4	5.9672	0.97718	1	2	0	1	0	96	29	67
0	83	1	0	1	1	48	4	2	4	0	4	2	4	4	5.9672	0.24168	1	1	0	0	1	182	29	153
0	71	1	0	1	2	6	1	0	1	0	2	4	4	4	7.8408	0.97957	1	3	0	1	0	643	29	614
0	61	1	1	2	2	1	0	0	0	0	1	4	4	4	7.8408	0.986	1	1	0	0	0	161	30	131
0	57	0	0	2	4	25	5	0	0	0	0	2	4	4	5.9672	0.65088	1	3	1	1	0	113	31	82	1
0	83	1	1	1	2	9	0	0	0	0	3	4	4	4	7.8408	0.97442	1	1	1	1	0	124	31	93
0	53	1	0	1	3	5	0	0	0	2	1	4	4	4	7.8408	0.99713	1	1	0	0	0	130	32	98
0	47	1	1	2	2	4	0	0	0	0	2	4	4	4	7.8408	0.99735	1	1	0	0	0	656	32	624
0	67	1	1	1	2	10	0	0	1	0	3	4	4	4	7.8408	0.9958	1	1	0	0	0	101	33	68
0	64	1	1	1	2	4	0	0	0	0	2	4	4	4	7.8408	0.98243	1	2	0	1	0	127	33	94
0	51	1	1	2	2	4	0	0	0	0	2	4	4	4	7.8408	0.99735	1	1	1	1	0	152	33	119
0	66	1	0	1	2	9	0	0	0	0	3	4	4	4	7.8408	0.97442	1	1	0	0	0	162	33	129
0	54	1	0	1	2	10	0	1	0	0	3	4	4	4	7.8408	0.9958	1	2	0	1	0	153	34	119	1
0	76	0	0	1	2	9	0	0	0	0	3	4	4	4	7.8408	0.9742	1	1	0	0	0	133	35	98	1
0	29	1	1	3	2	4	0	0	0	0	2	4	4	4	7.8408	0.997346	1	3	0	1	0	158	35	123
0	34	0	0	2	2	9	0	0	0	0	3	4	4	4	7.8408	0.99611	1	2	1	1	0	167	35	132	1
0	42	1	1	1	3	9	0	0	0	3	0	4	4	4	7.8408	0.99611	1	1	0	0	0	115	36	79
0	49	1	0	1	2	18	4	0	1	0	1	4	4	4	7.8408	0.99226	1	1	0	0	0	343	36	307	1
0	37	1	1	2	3	16	0	0	0	4	0	4	4	4	7.8408	0.993568	1	1	1	1	0	141	38	103	1
0	77	1	0	1	1	14	1	0	1	2	3	1	4	4	5.0304	0.6396	1	2	1	1	0	303	38	265
0	59	1	0	1	2	4	0	0	0	0	2	4	4	4	7.8408	0.98243	1	1	0	0	0	98	39	59
0	82	0	0	2	1	29	1	0	3	2	4	4	4	4	7.8408	0.89128	1	2	0	1	0	139	40	99	1
0	41	1	0	1	2	4	0	0	0	0	2	4	4	4	7.8408	0.99735	1	1	0	0	0	262	40	222
0	38	0	0	3	1	57	4	1	4	2	5	2	4	4	5.9672	0.517617	1	2	0	1	0	128	41	87	1
0	59	1	0	2	2	4	0	0	0	0	2	4	4	4	7.8408	0.98243	1	3	1	1	0	216	42	174
0	64	1	1	2	2	4	0	0	0	0	2	4	4	4	7.8408	0.98243	1	1	0	0	0	314	42	272
0	39	1	0	1	1	34	3	0	3	3	4	3	4	4	6.904	0.93883	1	1	0	0	0	118	43	75	1
0	34	1	0	1	2	5	0	1	0	0	2	4	4	4	7.8408	0.99713	1	2	1	1	0	165	43	122
0	51	0	0	1	2	4	0	0	0	0	2	4	4	4	7.8408	0.99735	1	2	0	0	0	202	43	159
0	71	1	0	2	2	9	0	0	0	0	3	4	4	4	7.8408	0.974416	1	1	0	0	0	125	45	80	1
0	63	1	0	2	1	16	0	0	0	0	4	4	4	4	7.8408	0.95699	1	2	0	1	0	133	45	88
0	34	1	1	2	2	4	0	0	0	0	2	4	4	4	7.8408	0.99735	1	1	1	1	0	158	45	113
0	70	0	1	1	2	4	0	0	0	2	0	4	4	4	7.8408	0.98243	1	1	0	0	0	220	46	174
0	96	0	0	2	2	9	0	0	0	0	3	4	4	4	7.8408	0.97442	1	1	0	0	0	218	47	171	1
0	63	1	0	1	2	5	0	0	0	0	2	4	4	4	7.8408	0.98105	1	2	0	0	0	128	48	80
0	50	1	1	3	3	4	0	0	0	2	0	4	4	4	7.8408	0.997346	1	3	0	1	0	105	49	56
0	77	1	0	1	2	4	0	0	0	0	2	4	4	4	7.8408	0.98243	1	2	0	0	0	111	49	62
0	11	1	0	1	2	4	0	0	0	0	2	4	4	4	7.8408	0.99735	1	1	1	1	0	211	49	162
0	48	1	0	1	2	9	0	0	0	0	3	4	4	4	7.8408	0.99611	1	2	1	1	0	142	53	89	1
0	53	1	0	2	4	30	5	0	0	2	1	4	4	4	7.8408	0.98078	1	1	1	1	0	243	53	190
0	64	0	0	2	1	29	0	0	2	0	5	4	4	4	7.8408	0.891279	1	3	0	1	0	216	55	161	1
0	80	0	0	1	2	50	3	0	4	0	5	4	4	4	7.8408	0.62036	1	1	0	0	0	340	55	285	1
0	80	1	0	3	1	43	2	0	3	3	5	4	4	4	7.8408	0.736657	1	1	0	0	0	151	57	94	1
0	8	1	0	3	2	9	0	0	0	0	3	4	4	4	7.8408	0.996109	1	3	0	1	0	152	57	95	1
0	2	1	0	1	2	1	0	0	0	0	1	4	4	4	7.8408	0.99789	1	1	1	1	0	148	59	89
0	25	0	0	2	1	29	0	2	0	3	4	4	4	4	7.8408	0.98217	1	2	1	1	0	187	59	128
0	73	1	0	1	2	5	1	0	0	0	2	4	4	4	7.8408	0.98105	1	2	0	1	0	201	59	142
0	64	1	0	1	3	13	0	0	2	3	0	4	4	4	7.8408	0.96553	1	1	1	1	0	152	60	92
0	66	1	1	2	2	4	0	0	0	0	2	4	4	4	7.8408	0.98243	1	1	1	1	0	194	61	133	1
0	57	1	0	3	1	33	0	0	4	4	1	4	4	4	7.8408	0.857743	1	3	0	1	0	201	61	140	1
0	80	0	1	1	2	9	0	0	0	0	3	4	4	4	7.8408	0.97442	1	3	1	1	0	172	62	110
0	62	1	0	2	1	26	0	1	4	3	0	4	4	4	7.8408	0.91168	1	3	0	1	0	195	63	132	1
0	83	1	0	2	2	9	3	0	0	0	0	4	4	4	7.8408	0.97442	1	1	0	0	0	193	67	126
0	57	1	1	3	2	1	0	0	0	0	1	4	4	4	7.8408	0.985996	1	1	0	0	0	140	69	71
0	58	1	0	2	2	18	0	0	3	0	3	4	4	4	7.8408	0.950201	1	3	0	1	0	218	71	147	1
0	25	1	0	2	2	4	0	2	0	0	0	4	4	4	7.8408	0.99735	1	1	0	0	0	520	73	447	1
0	64	1	0	2	1	30	1	0	2	5	1	4	4	4	7.8408	0.88361	1	1	0	0	0	139	74	65
0	61	0	0	2	2	11	1	1	0	0	3	4	4	4	7.8408	0.97029	1	2	0	1	0	214	77	137	1
0	53	1	0	1	3	5	0	0	0	2	1	4	4	4	7.8408	0.99713	1	3	1	1	0	169	79	90
0	44	1	0	2	2	25	0	0	4	0	3	4	4	4	7.8408	0.986827	1	2	1	1	0	198	79	119
0	49	0	0	3	2	9	0	0	0	0	3	4	4	4	7.8408	0.996109	1	3	1	1	0	254	82	172	1
0	68	1	0	1	2	9	0	0	0	0	3	4	4	4	7.8408	0.97442	1	1	1	1	0	259	82	177
0	23	0	0	2	3	36	0	2	4	4	1	4	4	4	7.8408	0.969865	1	3	0	1	0	221	85	136	1
0	5	0	0	2	2	9	0	0	0	0	3	4	4	4	7.8408	0.99611	1	1	1	1	0	250	92	158
0	52	1	1	3	2	9	0	0	0	0	3	4	4	4	7.8408	0.996109	1	2	1	1	0	227	109	118
1	75	1	0	1	2	4	0	0	0	0	2	4	4	4	7.8408	0.98243	1	1	0	0	0	150	22	128	1
1	67	1	0	2	1	41	0	0	4	5	0	4	4	4	7.8408	0.765355	1	1	1	1	1	185	26	159	1
1	46	1	0	1	1	17	1	0	0	1	4	4	4	4	7.8408	0.99283	1	1	0	0	0	112	37	75	1
1	78	1	0	2	2	34	5	0	0	0	3	0	4	4	4.0936	0.135114	1	2	0	1	0	356	37	319	1
1	56	1	0	1	2	10	1	0	0	0	3	4	4	4	7.8408	0.97243	1	3	0	1	0	186	39	147	1
1	23	1	0	2	2	17	0	2	2	0	3	4	4	4	7.8408	0.99283	1	1	0	0	0	198	41	157	1
1	80	0	0	2	2	10	0	0	1	0	3	4	4	4	7.8408	0.97243	1	2	0	0	0	138	42	96	1
1	79	1	0	2	1	29	0	0	4	2	3	4	4	4	7.8408	0.891279	1	1	0	0	0	166	52	114
1	82	0	0	2	1	50	5	0	4	0	3	0	4	4	4.0936	0.04372	1	2	1	1	0	165	54	111	1
1	35	1	0	2	2	6	1	1	0	0	2	4	4	4	7.8408	0.99691	1	1	1	1	0	241	54	187	1
1	64	1	0	3	1	24	0	0	2	2	4	4	4	4	7.8408	0.923288	1	1	0	0	0	162	57	105	1
1	60	1	0	1	1	21	0	0	1	2	4	4	4	4	7.8408	0.9381	1	1	0	0	0	113	58	55	1
1	74	1	0	2	2	10	0	0	1	0	3	4	4	4	7.8408	0.97243	1	1	0	0	0	317	60	257	1
1	63	1	1	3	3	4	0	0	0	2	0	4	4	4	7.8408	0.982431	1	1	1	1	0	89	61	28	1
1	46	1	0	2	2	45	5	0	4	0	2	4	4	4	7.8408	0.941601	1	2	1	1	0	287	63	224	1
1	14	0	0	3	2	17	0	2	0	2	3	4	4	4	7.8408	0.99283	1	2	1	1	0	212	64	148	1
1	68	0	1	3	3	19	0	0	3	3	0	4	4	4	7.8408	0.946439	1	2	0	1	0	171	72	99	1
1	72	1	0	2	2	25	4	0	0	0	3	4	4	4	7.8408	0.917668	1	1	0	0	0	400	75	325	1
1	79	1	0	2	1	20	0	0	4	2	0	4	4	4	7.8408	0.94241	1	1	0	0	0	136	76	60	1
1	58	1	0	2	4	25	5	0	0	0	0	0	4	4	4.0936	0.23771	1	3	0	1	0	174	76	98	1
1	62	1	0	2	1	16	0	0	0	0	4	4	4	4	7.8408	0.95699	1	2	0	0	0	158	81	77	1
1	65	1	0	2	1	42	1	0	5	0	4	4	4	4	7.8408	0.751283	1	1	0	0	0	165	81	84	1
1	58	1	1	2	2	9	0	0	0	0	3	4	4	4	7.8408	0.97442	1	1	1	1	0	238	82	156	1
1	46	1	0	2	2	9	0	0	0	0	3	4	4	4	7.8408	0.99611	1	2	1	1	0	276	82	194	1
1	53	1	1	3	3	21	0	0	4	2	1	3	4	4	6.904	0.976556	1	2	0	1	0	153	83	70	1
1	52	1	0	3	1	34	1	0	3	3	4	4	4	4	7.8408	0.974045	1	1	1	1	0	338	83	255	1
1	45	1	0	2	2	26	0	1	4	0	3	4	4	4	7.8408	0.98579	1	1	0	0	0	239	84	155	1
1	75	1	0	2	1	27	1	1	0	0	5	4	4	4	7.8408	0.90529	1	1	0	0	0	498	86	412	1
1	80	0	0	2	3	19	1	1	1	3	3	4	4	4	7.8408	0.94644	1	1	0	0	0	213	96	117	1
1	74	1	0	2	3	18	0	0	0	3	3	4	4	4	7.8408	0.9502	1	1	0	0	0	226	98	128
1	78	1	0	2	1	25	0	0	0	0	5	4	4	4	7.8408	0.91767	1	1	1	1	0	182	104	78	1
1	69	1	1	3	2	4	0	0	0	0	2	4	4	4	7.8408	0.982431	1	1	1	1	0	239	106	133	1
1	78	1	0	3	2	11	0	1	1	0	3	4	1	4	5.643	0.800383	2	1	0	0	0	203	93	110
0	63	1	0	1	2	9	0	0	0	0	3	4	2	4	6.3756	0.90391	2	1	1	1	0	180	91	89	1
1	22	1	0	3	1	34	3	0	4	3	3	2	2	4	4.502	0.607904	2	2	0	1	0	188	88	100	1
1	61	1	0	2	3	25	0	0	5	0	0	4	3	3	6.8174	0.807576	2	2	0	0	0	239	84	155	1
0	83	0	0	2	1	30	1	0	0	2	5	4	3	4	7.1082	0.79049	2	2	0	1	0	164	39	125	1
0	70	1	0	2	3	30	1	0	1	5	2	4	3	4	7.1082	0.790489	2	2	1	1	1	157	41	116	1
1	96	1	0	2	1	38	0	2	5	3	2	0	3	4	3.361	0.05402	2	1	0	0	1	99	32	67
1	78	1	0	2	1	29	0	0	4	2	3	4	3	4	7.1082	0.80292	2	1	1	1	0	225	88	137	1
1	56	1	0	3	3	26	1	0	4	3	1	4	3	4	7.1082	0.836864	2	3	1	1	0	267	102	165	1
0	70	0	0	3	1	50	3	0	4	0	5	4	4	3	7.55	0.553178	2	2	0	1	0	104	26	78	1
0	81	1	0	3	1	27	0	1	1	0	5	3	4	3	6.6132	0.747599	2	1	0	0	0	144	60	84	1
1	36	1	0	3	1	57	0	1	4	4	5	2	4	3	5.6764	0.448423	2	2	0	1	1	129	86	43	1
0	53	0	1	2	2	4	0	0	0	0	2	4	4	4	7.8408	0.99735	2	1	1	1	0	120	23	97
0	73	0	0	1	2	9	2	1	0	0	2	4	4	4	7.8408	0.97442	2	1	1	1	0	159	24	135
0	80	1	0	2	3	9	0	0	0	0	3	4	4	4	7.8408	0.97442	2	1	0	0	0	127	25	102	1
0	47	1	0	1	2	9	0	0	0	0	3	4	4	4	7.8408	0.99611	2	1	1	1	0	140	28	112	1
0	73	1	0	3	4	25	5	0	0	0	0	0	4	4	4.0936	0.23771	2	1	0	0	0	163	28	135	1
0	75	1	0	3	1	51	5	1	1	0	5	4	4	4	7.8408	0.602109	2	3	0	1	0	143	30	113	1
0	62	1	0	2	2	9	0	0	0	0	3	4	4	4	7.8408	0.97442	2	1	0	0	0	233	38	195	1
0	73	1	0	2	1	22	0	0	3	3	2	4	4	4	7.8408	0.93348	2	2	0	1	0	236	38	198	1
0	75	0	0	3	1	14	3	0	2	0	1	1	4	4	5.0304	0.639597	2	2	0	1	0	156	39	117	1
0	77	1	1	2	3	11	1	0	0	3	1	4	4	4	7.8408	0.97029	2	1	1	1	0	197	39	158
0	60	0	0	2	3	17	2	0	3	2	2	4	4	4	7.8408	0.953712	2	1	0	0	0	275	39	236	1
0	66	1	0	1	3	57	5	1	4	4	1	2	4	4	5.9672	0.13768	2	1	0	0	0	205	41	164	1
0	74	1	0	2	3	9	0	0	0	3	0	4	4	4	7.8408	0.97442	2	1	0	0	0	198	43	155	1
0	89	0	0	2	1	25	0	0	0	0	5	3	4	4	6.904	0.82009	2	2	1	1	0	118	44	74
0	75	0	0	1	2	9	0	0	0	0	3	4	4	4	7.8408	0.97442	2	1	0	0	0	215	48	167	1
0	70	1	0	2	4	26	5	0	1	0	0	3	4	4	6.904	0.80848	2	3	0	1	0	222	52	170
0	41	1	0	1	3	21	1	0	1	4	2	4	4	4	7.8408	0.99028	2	2	1	1	0	174	53	121	1
0	90	0	0	2	1	10	1	0	0	0	3	4	4	4	7.8408	0.97243	2	1	0	0	0	138	57	81	1
0	59	0	0	2	1	22	2	0	2	3	3	4	4	4	7.8408	0.93348	2	1	1	1	0	224	93	131	1
1	65	1	0	1	2	29	1	1	4	3	2	4	4	4	7.8408	0.89128	2	1	0	0	0	175	47	128	1
1	88	1	1	2	2	9	0	0	0	0	3	4	4	4	7.8408	0.97442	2	1	0	0	0	239	50	189	1
1	65	1	0	2	2	25	0	0	4	0	3	4	4	4	7.8408	0.917668	2	1	1	1	0	267	51	216	1
1	66	1	0	2	1	26	0	1	4	0	3	4	4	4	7.8408	0.91168	2	3	0	1	0	193	66	127	1
1	65	0	0	3	1	36	4	0	4	2	1	4	4	4	7.8408	0.827251	2	1	0	0	0	224	78	146
1	73	0	0	2	2	13	0	0	0	2	3	3	4	4	6.904	0.91972	2	1	0	0	0	178	79	99	1
1	60	1	0	2	1	32	0	0	4	4	0	4	4	4	7.8408	0.86686	2	1	0	0	0	178	85	93	1
1	64	1	0	2	3	32	4	1	0	4	0	4	4	4	7.8408	0.86686	2	1	0	0	0	201	87	114	1
1	85	0	0	2	2	10	1	0	0	0	3	4	4	4	7.8408	0.97243	2	1	1	1	0	240	88	152	1
1	80	1	0	2	1	16	0	0	0	0	4	4	4	4	7.8408	0.95699	2	1	0	0	0	145	89	56	1
1	35	1	0	3	1	16	0	0	0	4	0	0	4	4	4.0936	0.807079	2	1	0	0	0	151	90	61	1
1	72	1	0	1	2	9	0	0	0	0	3	4	4	4	7.8408	0.97442	2	1	0	0	0	179	93	86	1
1	63	1	0	1	2	22	3	3	1	0	2	4	4	4	7.8408	0.93348	2	2	0	1	0	201	97	104	1
0	71	1	0	1	2	11	0	1	1	0	3	3	1	4	4.7062	0.62119	3	1	0	0	1	155	24	131	1
1	75	1	0	2	3	18	0	1	0	4	1	3	2	2	4.8572	0.525257	3	1	1	1	0	151	89	62
1	67	0	0	3	3	41	4	1	4	2	3	3	2	4	5.4388	0.24783	3	2	0	1	0	109	33	76	1
1	79	1	0	2	2	10	0	1	0	0	3	4	2	4	6.3756	0.89703	3	1	0	0	0	103	41	62	1
1	56	1	0	1	2	11	1	0	1	0	3	3	2	4	5.4388	0.76742	3	1	0	0	0	182	51	131	1
1	60	1	0	2	2	50	3	0	5	4	3	3	2	4	5.4388	0.141678	3	2	0	1	1	260	63	197	1
1	59	1	0	2	1	25	0	0	0	3	4	4	3	4	7.1082	0.84708	3	2	0	1	1	280	75	205	1
1	85	0	1	2	2	9	0	0	0	0	3	4	3	4	7.1082	0.94982	3	1	0	0	0	161	79	82	1
0	60	1	0	1	4	26	5	0	1	1	0	1	4	4	5.0304	0.41387	3	2	0	0	1	109	22	87	1
0	91	1	0	3	1	26	0	0	4	3	1	2	4	4	5.9672	0.63323	3	1	0	0	0	199	35	164	1
0	40	1	0	1	2	11	0	0	1	1	3	4	4	4	7.8408	0.99547	3	3	0	1	0	278	35	243
0	71	1	1	3	2	9	0	0	0	0	3	4	4	4	7.8408	0.974416	3	1	1	1	0	169	38	131
0	64	1	0	2	4	25	5	0	0	0	0	2	4	4	5.9672	0.650878	3	1	1	1	0	177	38	139	1
0	52	1	0	1	1	17	0	0	1	4	0	4	4	4	7.8408	0.99283	3	2	0	1	0	206	39	167
0	83	1	0	1	3	6	1	0	1	2	0	4	4	4	7.8408	0.97957	3	1	0	0	0	178	42	136	1
0	61	1	0	1	2	11	1	1	0	0	3	4	4	4	7.8408	0.97029	3	1	0	0	0	350	43	307
0	73	0	0	3	1	17	0	0	1	4	0	4	4	4	7.8408	0.953712	3	2	1	1	0	184	46	138	1
0	71	1	0	3	2	22	0	0	2	3	3	4	4	4	7.8408	0.933484	3	3	1	1	0	189	48	141
0	61	1	0	1	2	14	2	1	0	0	3	4	4	4	7.8408	0.96288	3	3	0	1	0	210	55	155
1	80	1	0	2	2	11	1	0	0	1	3	4	4	4	7.8408	0.970295	3	1	0	0	0	232	48	184	1
1	63	1	1	1	2	4	0	0	0	0	2	4	4	4	7.8408	0.98243	3	1	0	0	0	329	56	273	1
1	73	1	0	2	1	45	1	1	4	2	5	4	4	4	7.8408	0.705799	3	1	0	0	1	189	83	106	1
1	60	1	1	1	2	9	0	0	0	0	3	4	2	3	6.0848	0.876959	4	1	0	0	0	113	40	73	1
1	70	1	0	1	3	34	4	0	3	3	3	2	3	4	5.2346	0.31702	4	1	0	0	0	257	75	182	1
0	70	0	0	2	2	9	0	0	0	0	3	4	4	4	7.8408	0.97442	4	3	0	1	0	180	35	145
0	57	0	0	1	2	9	0	0	0	0	3	4	4	4	7.8408	0.97442	4	3	1	1	0	293	46	247
1	43	1	1	3	2	18	3	0	0	0	3	4	4	4	7.8408	0.992262	4	1	0	0	0	205	95	110	1
1	64	1	0	2	2	9	0	0	0	0	3	4	4	4	7.8408	0.97442	4	1	0	0	0	232	114	118	1
1	73	0	0	2	3	18	0	1	1	4	1	4	2	4	6.3756	0.824955	6	1	0	0	0	205	52	153
0	76	1	0	2	1	26	1	0	4	3	0	4	3	4	7.1082	0.83686	6	2	1	1	0	244	67	177	1
0	10	0	0	1	2	9	0	0	0	0	3	4	4	4	7.8408	0.99611	6	1	0	0	0	115	27	88
0	84	1	0	3	2	18	3	0	0	0	3	4	4	4	7.8408	0.950201	6	2	0	1	0	189	41	148	1
0	62	1	0	1	2	4	0	2	0	0	0	4	4	4	7.8408	0.98243	6	1	0	0	0	252	41	211
0	53	1	0	1	2	29	0	0	4	2	3	4	4	3	7.55	0.9766		1	0	0	0	262	80	182	1

## Sheet: Sheet2
Charlson Comorbidity Index
0	0
1	1
2	2
≥ 3	3
来院時間帯 1=8-17 2=17-24 3=24-8	presentationtime
time period	1=2002-2007
	2=2008-2013
	3=2014-2019
weekend=1
off hour	weekend+17-7
分類用術式（1=angio, 2=ORIF+四肢止血, 3=開胸/開腹 4＝開頭）	opetype
覚知〜病着	emshosp
覚知オペ	emsor
